# Supplementary material for: Pyruvate anaplerosis is a targetable vulnerability in persistent leukaemic stem cells
Source: Nat Commun. 2023 Aug 17;14:4634. doi: 10.1038/s41467-023-40222-z (PMC10435520; doi:10.1038/s41467-023-40222-z)
Supplement: Supplementary file 4 — Source Data [file 41467_2023_40222_MOESM4_ESM.xlsx]

## Sheet: Figure 1
B				C				D				G														H															I
												LOG10 Fraction labelling										Statistics				LOG10 Fraction labelling											Statistics				LOG10 Fraction labelling								Statistics
	Log2 FC	-log10(q value)			NES (-Log2)	-log10FWER p-val			NES (Log2)	-log10(q value)			CML				Normal						Log10 FC	-log10(q value)			CML						Normal					LOG10	-log10(q value)			CML			Normal
ELOVL6	1.59997	7.38091		METABOLISM OF RNA	0.520078	0.80714		E2F TARGETS	1.00862	3.78		L-hydroxyglutarate	2	0.806409	0.189315	1.13444	-0.215794	-0.751255	1.97943	-0.48077		PEP	0.115604	3.199		L-hydroxyglutarate	1.6771	1.59038	1.43028	1.10723	1.49382	1.13595	1.14521	0.848069	0.878237		5-OXO-D-PROLINE	0.540411	1.348		L-hydroxyglutarate	1.5987	1.23733	1.21366	1.61191	1.08668	0.907224		L-hydroxyglutarate
SLC7A5	2.36363	7.34679		CELLULAR_RESPONSES_TO_STIMULI	0.485063	0.748535		HALLMARK_G2M_CHECKPOINT	1.00531	3.78		s-malate	1.51322	1.28936	1.11018	1.56741	0.72849	-0.272859	0.888247	0.863479		Glutathione	0.728416	3.199		S-malate	1.78199	1.7547	1.70351	1.6227	1.68696	1.51634	1.35736	1.17505	1.41388		L-hydroxyglutarate	0.476176	1.177		s-MALATE	1.56054	1.54279	1.64201	1.63085	1.24122	1.38397		S-MALATE
CD36	4.79321	7.31158		PROTEIN_LOCALIZATION	0.463219	0.818338		MYC TARGETS_V1	0.902404	3.78		s-malate-PC	1.14144	0.85711	0.59514	1.13933	0.140732	-0.421583	0.292751	0.428845		Acetyl-carnitine	0.826166	2.6		4-aminobutanoate	1.79877	1.76884	1.69895	1.5791	1.69512	1.53477	1.22785	1.23156	1.29781		4-aminobutanoate	0.435694	1.177		ACETYL-ASPARTATE (N)	1.51362	1.78726	1.68101	1.45499	1.50519	1.46639		ACETYL-ASPARTATE (N)
PLTP	1.4356	7.26122		DNA_REPAIR	0.459598	0.904997		HALLMARK_MTORC1_SIGNALING	0.863763	3.78		4-aminobutanoate	0.408309	0.97864	0.681845	0.939178	0.502857	-0.755017		-0.293328		SN-glycero-3-phosphocholine	0.346179	2.307		4-oxoproline	1.49548	1.64228	0.949231	0.901531	1.00066	0.777076	1.34876	0.602187	0.494587		L-aspartate	0.284638	1.177		ACETYL-CARNITINE	1.76576	1.75475	1.75694	1.85318	1.75218	1.83103		ACETYL-CARNITINE
MTHFD1L	0.827367	7.20831		METABOLISM OF PROTEINS	0.457785	0.966729		HALLMARK_ESTROGEN_RESPONSE_LATE	0.843796	3.78		N Acetyl-aspartate	-0.229535	1.19171	1.38469	1.41568	1.07194	0.256398		0.404874		GTP	0.337748	2.138		5-OXO-D-PROLINE	1.5825	1.67931	1.53487	1.5209	1.50391	1.34828	0.930675	1.1245	0.907155		Citrate	0.237636	1.058		AKG	1.68162	1.76578	1.73426	1.80713	1.58485	0.978606		AKG
LMNA	1.81555	6.73049		CELL CYCLE	0.438967	0.79919		HALLMARK_MYC_TARGETS_V2	0.784401	3.78		Acetyl-carnitine	1.24433	1.31462	1.0019	1.40813	0.586194	0.339151	0.285926	0.483555		ADP	0.166002	1.646		Acetyl-carnitine	0.770443	0.647753	0.3248	0.09331	0.31153	-0.21813					s-malate	0.359423	0.9285		ATP	0.488998	0.468795	0.359219	0.381025	0.396569	0.139859		ATP
SLC1A5	1.53709	6.73049		VESICLE_MEDIATED_TRANSPORT	0.417732	0.735571		OXPHOS	0.744503	3.48		AMP	1.94971	1.79066	1.84938		1.44794	1.2654	1.60878			L-alanine	0.435398	1.646		AKG	1.81193	1.84458	1.72978	1.64132	1.72795	1.55232	1.61129	1.31432	1.49746		Glutamate	0.247903	0.8538		CITRATE	1.80521	2.23773	1.95383	1.90562	1.86622	2.25341		CITRATE
DPEP3	-0.87155	6.51856		AUTOPHAGY	0.384762	0.744888		HALLMARK_MITOTIC_SPINDLE	0.734649	3.36		AKG	1.39712	1.27977	1.09494	1.5411	0.924603	0.272555	1.5096	0.638615		Malate-PC	0.78171	1.627		Citrate	1.74459	1.69839	1.66027	1.63201	1.6505	1.52183	1.40125	1.39223	1.45988		Orotidine	0.257928	0.8538		DHAP	-0.06868	0.350216	1.33149	0.313068	0.744573	1.70847		DHAP
CLN6	0.980088	6.08197		DISEASE	0.379282	0.767168		HEME METABOLISM	0.732868	3.41		AKG-PC	0.17851	0.519087	0.0987361	0.876348	-0.115455					Citrate	0.594142	1.627		Cytidine 5'-diphosphocholine	1.28667	1.41753	1.07007	0.568734	1.03474	0.105802					UDP-n-acetylglucosamine	1.20795	0.8538		EICOSAPENTAENOIC ACID	0.843726	1.72522	1.39851	0.800902	1.54943	1.54702		EICOSAPENTAENOIC ACID
TPI1	0.849265	5.9914		METABOLISM	0.364442	0.682605		FATTY ACID METABOLISM	0.726736	3.45		ATP	1.86868	1.87194	1.90927	1.92766	1.74511	1.6842	1.44421	1.76539		GDP	0.203595	1.627		GAMMA-L-GLUTAMYL-L-GLUTAMIC ACID	1.58958	1.73532	1.81192	1.5572	1.73199	1.63296	1.5421	1.17008	1.41882		AKG	0.237846	0.8016		GLUTAMATE	1.68443	1.78758	1.78406	1.82699	1.77832	1.80509		GLUTAMATE
ODC1	1.44289	5.93554		DEVELOPMENTAL_BIOLOGY	0.363919	0.715303		HALLMARK_IL6_JAK_STAT3_SIGNALING	0.725531	3.49		Citrate	1.56182	1.62339	1.44558	1.75456	1.29501	0.918889	0.465303	1.02573		Lactate	0.422567	1.627		Glutamate	1.82815	1.83346	1.73887	1.68667	1.73864	1.59097	1.49778	1.40426	1.57006		N-acetyl-aspartate	0.364886	0.8016		GLUTAMINE	1.00476	0.841325	0.872205	1.08977	0.877461	0.991128		GLUTAMINE
TIMP3	1.85245	5.84771		SIGNAL_TRANSDUCTION	0.35141	0.723251		HALLMARK_UNFOLDED_PROTEIN_RESPONSE	0.68566	2.96		Citrate-PC	1.0272	0.964807	0.862614	1.11061	0.702377	0.381164	-0.181453	0.449563		MTA	0.282652	1.627		Glutamine	1.95772	1.94566	1.96084	1.94222	1.95035	1.96542	1.9216	1.93681	1.91048		Uridine 5'-diphosphoglucose	1.75456	0.8016		GSSG	1.71733	1.85506	1.89323	1.88176	1.84302	1.89314		GSSG
CENPM	0.615275	5.69897		GENE_EXPRESSION_TRANSCRIPTION	0.347444	0.698564		ADIPOGENESIS	0.675223	2.79		D-Fructose	-0.0836709	0.814051	0.948597	0.88273	0.470462	0.504427		0.452009		CTP	1.70075	1.627		L-aspartate	1.82205	1.77042	1.73411	1.66277	1.716	1.58218	1.45024	1.38165	1.47267		UTP	1.93309	0.8016		L-ASPARTATE	1.57051	1.67041	1.67758	1.70084	1.64776	1.6512		L-ASPARTATE
SELL	-1.92993	5.60907		ORGANELLE_BIOGENESIS_AND_MAINTENANCE	0.33896	0.714541		HALLMARK_UV_RESPONSE_UP	0.662969	2.71		Glucose 6-phosphate		2	1.96058	1.88118	2			1.29106		Inosine	0.162994	1.627		L-cysteic acid	1.83113	1.85717	1.99095	1.97917	1.99206	1.97475	1.92667	1.53502	1.93605		Glutamine	0.030686	0.7674		LACTATE	-0.26795	0.146635	-0.62803	-0.56115	-0.49487	-1.00118		LACTATE
ITGB3	3.98908	5.49621		HEMOSTASIS	0.335593	0.737804		HALLMARK_COAGULATION	0.644417	2.51		DHAP	1.992	1.91863	1.96223	1.96544	1.68681	1.76455	2	1.86002		Citrate-PC	0.564505	1.618		L-ornithine	1.19345	1.3306	0.446678	-0.43409	0.636493	-0.15535	-0.61744	-1.53736	0.359477		GAMMA-L-GLUTAMYL-L-GLUTAMIC ACID	0.282898	0.7073		MYRISTIC ACID	-0.44776	-0.20941	-0.56086	-0.44221	-0.20831	-0.33872		MYRISTIC ACID
PDK1	1.02461	5.49621		PROGRAMMED_CELL_DEATH	0.331855	0.736512		HALLMARK_IL2_STAT5_SIGNALING	0.627418	2.36		Fructose bisphosphate	2	1.97347	1.97891	1.96319	1.89468	1.8918	2	1.80627		AMP	0.405384	1.587		N-acetyl-1-aspartylglutamic acid	2	2	1.53804	1.36833	1.42194	1.2798	2	1.0116	1.45867		GLUTATHIONE	0.223882	0.7073		OLEIC ACID	1.21333	0.651237	0.574331	0.123425	-0.24046	-0.62296		OLEIC ACID
STK39	0.561813	5.36856		REPRODUCTION	0.271402	0.593279		GLYCOLYSIS	0.616534	2.27		Glutamate	1.54849	1.40021	1.25251	1.57261	1.12411	0.721657	1.52521	0.822639		NADH	0.102681	1.587		N-acetyl-aspartate	1.47148	1.50429	1.39449	1.35055	1.37397	1.21301	1.04552	0.762967	1.18199		4-oxoproline	0.263526	0.7056		PALMITATE	1.5957	1.60882	1.71511	1.71769	1.54872	1.6848		PALMITATE
PNP	1.56321	5.2644		TRANSPORT_OF_SMALL_MOLECULES	0.231095	0.512387		HALLMARK_TNFA_SIGNALING_VIA_NFKB	0.593104	2.12		Glutamine	0.776211	0.695894	0.322397	0.861838	0.0485395	-1.87003	0.13273	-0.473473		ATP	0.218399	1.556		N-ACETYL-DL-GLUTAMIC ACID	2	2	2	2	2	2	2	2	2		L-ornithine	0.946278	0.7056		PALMITOLEIC ACID	1.39301	0.764129	0.436187	0.489417	0.345486			PALMITOLEIC ACID
BRCA1	1.61315	5.23732		EXTRACELLULAR_MATRIX_ORGANIZATION	0.215889	0.496468		HALLMARK_DNA_REPAIR	0.566807	1.92		Glycerol 3-phosphate	1.90515	1.80584	1.80235	1.88751	1.52411	1.65649	1.86736	1.47564		SAM	0.134253	1.539		Orotidine	1.81173	1.79039	1.72075	1.66239	1.72198	1.55288	1.6434	1.39666	1.24636		SUCCINATE	0.66842	0.7056		PALMITOYL-CARNITINE	1.95266	1.92992	1.95493	1.9716	1.92749	1.96707		PALMITOYL-CARNITINE
SATB1	-0.81678	5.23732		IMMUNE_SYSTEM	0.192678	0.498707		HALLMARK_ESTROGEN_RESPONSE_EARLY	0.550619	1.83		Glycine	0.691969	0.276122	-0.593565	-0.443475	-0.372113		0.252929	-0.249996		N-acetyl-L-alanine	0.961023	1.457		CYTIDINE 5'-TRIPHOSPHATE	1.61732	1.62249	1.47786	1.19145	1.50661	-0.12351					L-PROLINE	0.205629	0.5264		GLUTATHIONE	1.56129	1.69311	1.70294	1.69717	1.68648	1.56509		GLUTATHIONE
MTHFD1	0.970888	5.12148		NEURONAL_SYSTEM	-0.01669	0.280035		P53 PATHWAY	0.536797	1.75		GDP		1.92174	1.97772	1.94586	1.80376	1.65471		1.76452		s-Malate	0.687591	1.421		GLUTATHIONE	1.75369	1.77352	1.59653	1.52739	1.62979	1.44108	1.41687	1.23274	1.53509		N-acetyl-1-aspartylglutamic acid	0.037807	0.4477		L-ASPARAGINE	0.155738	0.178037	0.257192	-0.11323	0.056673	0.170107		L-ASPARAGINE
SELENOI	1.21387	5.11182		MUSCLE_CONTRACTION	-0.10937	0.242699		HALLMARK_COMPLEMENT	0.536314	1.77		GTP	1.95312	1.86893	1.91546	1.87675	1.74969	1.66481		1.65537		4-aminobutanoate	0.820433	1.332		L-ALANINE	0.240718	0.016979	-0.16388	-0.60246	-0.40207	-1.69207		-0.49068			L-cysteic acid	0.107724	0.3275		L-PROLINE	1.35423	1.08834	1.38354	1.4627	1.13375	1.34421		L-PROLINE
ATP7B	1.5757	5.0048		CIRCADIAN_CLOCK	-0.61044	0		HALLMARK_XENOBIOTIC_METABOLISM	0.520872	1.68		L2PG	2	1.93843	1.93599	1.96018	1.86251	1.91105	2	1.82421		Glutamine	0.85672	1.322		L-PROLINE	1.51577	1.56814	1.30292	1.13036	1.28469	1.13561	1.24284	0.589924	1.32355		Acetyl-carnitine				NAD	0.658896	0.697857	0.642251	0.230131	0.560963	0.310386		NAD
PCLAF	2.93758	4.95468						HALLMARK_APOPTOSIS	0.501677	1.57		L-aspartate	0.894356	1.33573	1.26306	1.54829	1.17954	0.775342	0.135337	0.864376		Glycerol 3-phosphate	0.193868	1.266		SUCCINATE	1.3553	1.21966	1.3835	1.35767	1.37624	1.23887	1.00172	0.558847			Cytidine 5'-diphosphocholine				SN-GLYCERO-3-PHOSPHOCHOLINE	-2.51972	-2.50201	-2.54297	-2.22956	-1.93311	-1.87998		SN-GLYCERO-3-PHOSPHOCHOLINE
PISD	0.600529	4.92445						HALLMARK_ANGIOGENESIS	0.496666	1.55		L-ornithine	0.694518	-0.479213		0.976279			-0.417648	-0.203158		Adenosine	0.661806	1.153		UDP	1.70049	1.72136	1.44686	1.10577	1.36678						N-ACETYL-DL-GLUTAMIC ACID	0			PROPIONYL-CARNITINE	1.18226	1.07963	1.15284	1.03603	0.830745	0.893959		PROPIONYL-CARNITINE
NT5C2	-0.57855	4.92445						HALLMARK_REACTIVE_OXYGEN_SPECIES_PATHWAY	0.427339	1.21		Serine		0.0275163	-0.473295	-0.494833	-0.219598					Glutamate	0.294628	1.111		UDP-n-acetylglucosamine	1.68935	1.70604	1.57729	1.42131	1.55213	1.02578	-0.02765	-0.50774	0.721047		CYTIDINE 5'-TRIPHOSPHATE				STEARIC ACID	1.01782	0.952963	1.06233	1.03927	0.789965	0.964332		STEARIC ACID
PTBP1	0.616302	4.82102						HALLMARK_SPERMATOGENESIS	0.426965	1.23		Lactate	1.66676	1.44779	1.18686	1.57813	1.18073	0.976493	1.12489	1.01273		L-aspartate	0.44628	1.111		Uridine 5'-diphosphoglucose	1.71972	1.71284	1.56139	1.38819	1.55408	0.909514	-0.26125		0.110525		L-ALANINE	0.805864			SUCCINATE	1.24599	-0.03244	-0.59295	0.826788	-0.47779	-0.9414		SUCCINATE
SIGMAR1	0.578475	4.81816						HALLMARK_INFLAMMATORY_RESPONSE	0.410569	1.16		N-acetyl-L-alanine		1.13546	0.802552	1.18405	0.421606			0.086282		L-proline	0.877596	1.111		UTP	1.70605	1.7082	1.56551	1.40417	1.57319	0.888002	-0.5246		-0.03559		UDP				URIDINE 5'-DIPHOSPHO-N-ACETYLGLUCOSAMINE	1.66259	1.68074	1.68394	1.45094	1.6117	1.59867		URIDINE 5'-DIPHOSPHO-N-ACETYLGLUCOSAMINE
TBRG4	0.721032	4.80967						HALLMARK_EPITHELIAL_MESENCHYMAL_TRANSITION	0.397488	1.12		NADH	1.98762			1.99735			1.87657	1.9027		Fructose bisphosphate	0.075432	1.111																	URIDINE 5'-DIPHOSPHOGLUCOSE	1.25904	1.1299	1.11935	0.658676	1.0156	0.925078		URIDINE 5'-DIPHOSPHOGLUCOSE
GPSM2	-1.31322	4.80134						HALLMARK_INTERFERON_GAMMA_RESPONSE	0.381868	1.07		Orotidine	1.99561	1.9927	1.99065	1.98176	1.98808	1.98204	1.98883	1.87707		DHAP	0.116488	1.071																	URIDINE 5'-TRIPHOSPHATE	1.26619	1.04713	1.07005	0.461611	0.819077	-0.04325		URIDINE 5'-TRIPHOSPHATE
DKC1	0.752094	4.78252						HALLMARK_PI3K_AKT_MTOR_SIGNALING	0.35483	0.979		PEP	1.94814	1.95983	1.96735	1.96328	1.85577	1.84998		1.82599		AKG	0.288274	1.004
NDUFB9	1.10915	4.73993						HALLMARK_PEROXISOME	0.351138	0.979		MTA	1.90879	1.86765	1.92233	1.94547	1.8287	1.7108		1.71247		Pyruvate	0.22763	0.9803
HNRNPAB	0.8429	4.73049						HALLMARK_ANDROGEN_RESPONSE	0.315808	0.863		ADP	1.8726	1.85633	1.89963		1.69789	1.60236	1.42675	1.57328		NAD	0.04456	0.9332
DDB2	0.735684	4.71897						HALLMARK_CHOLESTEROL_HOMEOSTASIS	0.233328	0.627		Adenosine	1.611	1.7464	1.76647		1.4139	0.8941				L2PG	0.054899	0.8549
GRB10	0.709557	4.71897						HALLMARK_PROTEIN_SECRETION	0.232548	0.638		CTP	1.59572	1.49721	0.934539		-0.220149	-0.0087776				L-hydroxyglutarate	0.100369	0.7386
MCU	0.781097	4.69897						HALLMARK_ALLOGRAFT_REJECTION	0.228455	0.639		Glutathione	1.33927	1.273	1.16703	1.37567	0.469873	0.46762	0.633064	0.661696		AKG-PC	1.24868	0.7376
ELAVL1	0.544471	4.67366						HALLMARK_HEDGEHOG_SIGNALING	0.2106	0.607		GMP	1.90639	1.8386	1.88637	1.96278	2		1.38617	1.76117		GMP	0.242741	0.7302
XYLB	0.943991	4.66959						HALLMARK_MYOGENESIS	0.1823	0.552		Inosine	1.72354	1.75002			1.47014	1.29646	1.30282	1.48564		Orotidine	0.028732	0.7182
IGF1R	-1.46755	4.65956										L-alanine	1.60676	1.51394	1.40906	1.32765	0.818293	0.922466	1.22006	1.09657		L-ornithine	1.16503	0.7155
ERG	-1.29782	4.64397										L-proline	1.17357	0.759855	0.618756	1.11708	0.218523	-2.40033	0.390606	-0.0409444		Glucose 6-phosphate	0.173513	0.6839
PRKAB1	0.718129	4.64397										NAD	1.99224	1.9542	1.99553	1.99112	1.98708	1.98059	1.89358	1.88451		N Acetyl-aspartate	0.614286	0.5224
CSF1	1.67202	4.61083										SN-glycero-3-phosphocholine	1.5876	1.48292	1.50835	1.48808	1.09664	1.22149	1.2776	1.05813		D-Fructose	0.424356	0.4674
SLC38A5	0.848152	4.61083										Propionyl-carnitine	-0.239006	0.179538	-0.817258	0.724505	-0.594691		0.244203	-0.479597		Propionyl-carnitine	0.508298	0.4615
MFN2	0.713681	4.55909										Pyruvate	1.49448	1.34334	1.25523	1.60927	1.4179	1.05141	0.848653	1.33815		Glycine	0.427018	0.3615
XPNPEP1	0.77648	4.53313										SAM	1.92995	1.89082	1.98604	1.96	1.88415	1.7462		1.78441		Serine	0.455557	0.3615
PKM	0.924923	4.51999
LIF	1.63276	4.51856
TRIM28	0.552122	4.50864
FOXM1	1.81672	4.39255
CYBRD1	-1.10975	4.39255
SLC16A1	1.07614	4.38405
FXN	0.701499	4.37675
WT1	1.28188	4.33255
SHMT2	1.06039	4.32422
CIP2A	1.02882	4.31426
AQP3	1.15602	4.29414
PLD6	0.433802	4.27409
ALOX5AP	2.5236	4.26922
FUS	0.659095	4.25964
SELENOP	-2.2839	4.25885
BSG	0.458721	4.23136
RRM1	0.941515	4.21824
ISCU	-0.61448	4.21254
XPA	-0.8115	4.20273
ACLY	0.703153	4.16368
ISOC2	0.567141	4.15989
FUCA1	-0.68905	4.14206
HSPA4	0.836415	4.13668
BMP4	-0.64788	4.13668
USP5	0.624313	4.11464
ALYREF	1.23363	4.10128
DPYD	-1.00104	4.10128
FANCD2	0.986455	4.05355
NLGN1	-1.48395	4.03716
NDUFS1	0.599976	4.03574
DCTPP1	0.861218	4.03105
PCCB	0.923669	4.00612
PTPN11	0.54468	4.00612
PROM1	-2.63599	3.93098
FLT3	-2.55541	3.9166
RUNX2	-1.85817	3.90302
MEF2A	0.468068	3.90088
PLK1	1.95473	3.89054
TRMT1	0.573084	3.83162
HSD17B10	0.676609	3.82963
TIA1	-0.75559	3.82407
MTHFD2	1.53883	3.81371
PLCG1	-0.73283	3.80288
DDX39A	0.824135	3.80202
SLC7A1	0.83216	3.79477
GOT2	0.615276	3.78875
ABL1	0.617232	3.78722
SLC35D2	-0.56514	3.77272
ABHD11	1.17105	3.76503
TRAP1	0.887484	3.7326
CUBN	-1.0662	3.71152
E2F1	0.768069	3.70099
MDM2	0.908964	3.69584
IGF2BP2	-0.74193	3.69175
OPA1	0.383446	3.67111
ACTB	0.465693	3.66552
MANBA	-0.98028	3.66418
EPCAM	-1.67552	3.65299
ITPR3	-0.84669	3.64032
DNM1L	0.815586	3.63588
STN1	-1.03852	3.62539
SLC2A5	-2.42218	3.59693
C9orf72	-0.75127	3.5931
TRIB1	1.52509	3.57806
PRKD1	-1.24414	3.5539
ETV6	-0.4162	3.54578
MFSD2B	2.26475	3.52864
ARSD	-0.47891	3.52552
DHFR	1.18724	3.52235
UQCC2	0.841095	3.51422
SLC5A5	-0.54557	3.51387
NR1H3	-0.66823	3.46857
ATM	-1.20461	3.44874
ACAD9	0.401131	3.44874
ALDOA	0.390245	3.44732
RRM2	1.93341	3.44099
MICU1	0.687984	3.40016
OXCT1	0.498758	3.3906
TMEM8B	-0.4723	3.37504
CCNE1	1.29242	3.36819
TIMM22	0.539148	3.36581
SLC23A1	-0.57456	3.36334
IDS	-0.93286	3.36102
GATM	-1.51197	3.34848
SLC2A1	1.28268	3.3469
PDHA1	0.48449	3.34161
CLPP	0.335969	3.33367
ATP10D	-0.75059	3.33349
FOXRED1	0.620753	3.31529
ACACB	-1.47926	3.31507
EIF2S1	1.02388	3.29273
SORL1	-2.4288	3.28293
PFKP	0.478415	3.28104
SGSH	-1.00348	3.27666
LONP1	0.636653	3.27666
KMT5A	0.649203	3.2735
ABHD5	0.875435	3.25702
APP	-0.75847	3.25148
TFRC	1.1621	3.24828
PNPT1	0.880634	3.24094
NEIL3	0.835493	3.24074
SCAPER	-0.74534	3.23986
RPS6KA1	0.378371	3.23714
CTSS	-0.93848	3.23195
CNR2	-1.29151	3.22904
TNFRSF1A	-0.56572	3.22904
ARRDC4	1.18128	3.22873
ADHFE1	-1.63705	3.20964
CYP2U1	-0.61336	3.20602
NLGN2	-0.47199	3.20469
DHX9	0.668815	3.19973
VEGFA	1.29742	3.19968
PPME1	0.693625	3.19968
BCS1L	0.501684	3.19392
C3	2.07372	3.18723
HMGA2	-0.74019	3.18502
POGZ	-0.30318	3.16865
UPF1	0.447973	3.16385
LIG3	0.430145	3.14718
FHL2	1.1908	3.13445
DNAJC12	1.02036	3.12182
PDXP	0.37289	3.12182
ALAS1	0.63355	3.11859
ABCA2	-1.80003	3.11698
PTGER4	-1.17219	3.11599
SOD2	1.12464	3.09033
FASN	0.851551	3.09032
BMP6	-1.17528	3.08463
SLC3A2	0.61153	3.05658
SLC25A29	-0.4237	3.05409
TIMP2	-1.26342	3.05217
SLBP	0.543713	3.05073
SORD	0.784909	3.04513
TIMP1	0.900683	3.03768
SLC27A1	-0.52398	3.0312
PDK2	-0.70145	3.01098
ENTPD5	0.53587	3.01098
CTNNB1	0.377631	3.00995
ADD3	-0.55472	3.00294
CYP2C8	-1.66918	3.00278
HSD17B3	-1.07552	2.99867
C1QBP	0.866713	2.99841
HK1	0.493507	2.99655
ANXA2	1.43321	2.992
RB1	0.568018	2.99032
LDLRAD3	1.38603	2.98748
SQLE	1.34104	2.96895
TPK1	-0.55834	2.96679
EPAS1	1.389	2.96328
VPS13C	-0.66584	2.96233
POR	0.518515	2.96022
GOT1	0.680199	2.95387
ATP5F1B	0.533343	2.95344
PTGIS	0.404063	2.9486
ETS1	-0.84789	2.94222
MTRR	0.369816	2.94046
CYP2B6	-0.53397	2.93283
CHKA	0.345201	2.93084
MYC	1.11626	2.91363
PANK2	0.442826	2.90846
HSD17B11	-0.64871	2.90385
ACTN4	0.31366	2.89565
IKBKB	-0.50206	2.89349
FOXO1	-0.48211	2.88699
ATP5F1A	0.522886	2.88036
BID	0.626692	2.87909
BIRC5	0.76561	2.87191
MIR21	-1.52492	2.87152
DHCR24	1.87162	2.86557
CCND1	0.660282	2.86114
PGS1	-0.45718	2.85951
DIP2A	-0.4624	2.85517
LRP8	0.460744	2.84989
CD276	0.391862	2.84989
TGFB1	1.04863	2.83207
ACO2	0.469762	2.83104
SLC30A4	-0.81438	2.82226
AKT1	0.404034	2.81542
MMAA	-0.50279	2.81223
CES4A	-0.72127	2.81198
SCD	1.23017	2.80909
CASP3	0.818709	2.80718
CTC1	-0.47426	2.80673
GSK3A	0.352217	2.79975
MYBBP1A	0.471479	2.78593
GAL3ST1	-0.37331	2.78351
TP53	0.507293	2.78326
SDHB	0.648262	2.77977
ANPEP	-0.91051	2.77903
HIRIP3	0.564585	2.77552
ACSM3	-1.50962	2.7736
NR3C2	-0.73426	2.77219
PAPSS2	1.33665	2.7691
ADSL	0.541529	2.76565
TRIM24	0.266358	2.75731
SLC2A9	0.97041	2.75631
AOX1	-0.41041	2.74763
GLIS3	-0.62514	2.73679
SARNP	0.59834	2.72851
AK2	0.416378	2.72851
GLB1L	-1.3379	2.72694
DDX17	-0.37492	2.72179
SLC20A2	0.499846	2.71913
SOCS3	-0.94802	2.71835
SSB	0.353456	2.71294
RXFP1	1.93889	2.71158
ATAD3A	0.494907	2.70429
PIK3CG	-0.94547	2.69769
CYCS	0.717095	2.68537
FMO5	-0.70457	2.67951
PRUNE2	-0.46041	2.6754
VDAC1	0.498556	2.67197
LARP1	0.268205	2.66599
PARK7	0.554483	2.66315
RDH11	0.530099	2.6506
FYN	0.731052	2.64753
RECQL4	0.492797	2.63695
CLEC7A	-0.45104	2.63683
HIPK2	0.825635	2.6328
PFKL	0.324402	2.61681
PFAS	0.464532	2.61491
LRAT	-0.51547	2.60673
PGP	0.494296	2.60364
KEAP1	0.320414	2.60194
KYNU	2.3495	2.60004
LRP12	0.736039	2.59794
PRPSAP1	-0.46023	2.59659
FEN1	0.707969	2.58308
SF3B1	-0.23575	2.55879
ARF6	0.5052	2.55076
CHUK	0.786962	2.54292
COMMD6	-0.6225	2.54045
DLK1	-1.61292	2.53654
PTX3	1.73475	2.5362
PIN1	0.454381	2.53556
GALNT10	0.528135	2.53213
GRK2	-0.6269	2.53179
ERN1	0.437975	2.52177
ORAI1	0.455237	2.51868
APOO	0.957382	2.5179
CLN5	-0.55862	2.51555
CKB	1.71676	2.51465
ATP5MD	1.03122	2.51367
COX10	0.25152	2.51367
ADIPOR1	0.455176	2.51183
PRDX1	0.641736	2.5106
YME1L1	0.355955	2.49107
IPPK	0.564973	2.48629
ABHD16A	0.981949	2.46176
DPP4	2.63496	2.46141
CYP51A1	1.11718	2.4554
CS	0.393688	2.449
SYNCRIP	0.505907	2.44001
PCOLCE	-0.33804	2.43173
DHCR7	1.19923	2.43099
LPIN1	-0.69948	2.42385
G6PC3	0.620714	2.41893
NSDHL	0.63897	2.41029
NOXRED1	-0.5874	2.40877
PGGHG	-0.61627	2.40875
UCKL1	0.287782	2.40875
FGGY	-0.76743	2.39692
SLC39A8	0.495395	2.38517
ATF4	0.517926	2.3763
ZPR1	0.49034	2.37476
RARRES2	-0.27138	2.37368
LARP4	0.462671	2.37335
CSF2RB	1.10336	2.37199
SESN3	-1.03905	2.36558
AIFM1	0.64885	2.36373
ACSS1	-0.55114	2.36219
LRRK2	-0.64045	2.36055
PITPNC1	1.27303	2.35891
MERTK	-0.53785	2.35864
CDKN1B	-0.43168	2.3533
FADS2	0.801218	2.35257
MECOM	-0.97973	2.3443
ALOX12	2.32162	2.34091
FGF6	-0.41272	2.32484
SLC30A5	0.947568	2.3122
TNFAIP6	1.77179	2.29895
OXSR1	0.475423	2.29735
TCF7L2	-0.73981	2.28977
ACSL4	0.96361	2.28959
PYGB	0.317565	2.28366
HSPB1	0.717278	2.27801
PPP2R5C	-0.46036	2.27716
NR1D2	-0.66418	2.26791
CCL2	3.15406	2.25153
CYP1B1	1.32143	2.24408
PPAT	0.47281	2.24354
GNL3	0.484618	2.24028
LAG3	-0.41811	2.24003
SLC39A14	0.758838	2.23799
HNRNPF	0.474893	2.23799
RIMKLB	-0.63027	2.23085
CYP4V2	-1.17892	2.21919
EIF6	0.665327	2.20652
CYP27B1	0.392166	2.20652
UFD1	0.499186	2.20503
CCAR2	0.283562	2.20382
SNRNP70	-0.34856	2.20326
PROC	-0.43924	2.20205
NMRK1	-0.83944	2.19868
GALC	-0.42332	2.18784
CAV2	0.754837	2.18666
CXCL12	0.608167	2.18445
TRPC6	1.76607	2.16886
PDK4	-0.69197	2.14318
MGST1	-1.12924	2.14155
SLC26A11	-0.46073	2.14021
CREB1	-0.27272	2.13996
PRKCD	1.19284	2.13938
NUDT12	-0.57497	2.13385
VDR	0.621926	2.13192
BIN1	-0.73783	2.13029
AKT3	-0.44016	2.12934
BAG1	0.370064	2.12885
HTRA2	0.366293	2.12498
ALDH18A1	0.388249	2.12106
MDH1	0.639783	2.12059
LGALS1	0.972009	2.11938
PRKCE	-0.73906	2.10276
PTEN	-0.29914	2.10163
VAPA	0.478792	2.09593
ACTA2	0.879775	2.09559
SFRP4	0.41939	2.09187
ADRA2A	1.30183	2.08805
SPP1	2.48676	2.08772
IL4R	0.922277	2.08637
LDHA	0.47744	2.07758
DUSP12	0.471193	2.07222
TST	0.948886	2.06621
SUCLA2	0.551945	2.06184
USF1	-0.37176	2.06165
SLC17A5	-0.44593	2.0604
NCL	0.320872	2.05719
MIR30C2	-0.41988	2.05633
DTD1	0.679402	2.05629
COQ3	0.511016	2.05546
DLD	0.803371	2.05484
SUCLG2	1.02376	2.03665
ARSA	-0.33376	2.02149
ASAH1	-0.71142	2.01959
TNF	1.17715	2.00907
KRT8	-0.44846	2.00907
LPCAT3	0.261078	2.00623
KCNMA1	0.778803	2.001
CRLS1	0.447248	1.9972
FLNA	0.825547	1.98989
GPX4	0.505297	1.98646
PPP1CA	0.479715	1.98374
EXOSC8	0.591435	1.98337
SPTLC3	-1.58585	1.98157
PRKAR1B	0.347693	1.97742
AK9	-0.67794	1.97738
GH1	-0.41296	1.96886
H6PD	-0.48948	1.96548
DHFR2	-0.33324	1.95851
MIR30C1	-0.33417	1.95839
TP53TG1	-0.56004	1.95636
MBNL1	-0.2771	1.95636
HEXA	-0.60766	1.94173
GLYR1	0.373996	1.94132
NUS1	0.331885	1.93976
MDM4	-0.4288	1.9337
LRP4	0.355931	1.93227
RAPGEF3	-0.44937	1.93203
FN3KRP	0.385611	1.92794
SLC6A9	0.500086	1.91577
GSTO1	0.683788	1.90776
LYPLAL1	-0.67507	1.89177
THADA	-0.4741	1.88828
IDNK	-0.53327	1.88501
EPHX1	0.353338	1.88399
ACADM	0.384733	1.87185
FH	0.480697	1.87028
SCP2	-0.82782	1.86412
HCFC1	0.276958	1.86344
LARS2	0.307845	1.85811
BARD1	0.340739	1.85725
PRKCA	1.18904	1.85673
TLR4	-1.20653	1.85531
SLC35G5	-0.46339	1.8542
HNRNPM	0.391856	1.85392
CFI	-1.60188	1.84248
VCP	0.390534	1.83137
MTOR	0.300555	1.83011
ADIPOR2	0.47807	1.82015
AACS	0.4694	1.81635
USP28	-0.54843	1.8161
ELOVL7	0.991007	1.81213
CYBB	1.00886	1.81174
KDM8	-0.46856	1.81094
ACAT2	0.843449	1.81029
SIVA1	0.282928	1.80928
MSMO1	1.05095	1.80352
RPA2	0.532624	1.79882
ABCG1	-1.08755	1.79505
FUCA2	0.583204	1.78494
BNIP3	0.694764	1.78327
WSB1	-0.35223	1.77939
DNPEP	0.26418	1.77267
LYVE1	0.263701	1.7718
NR3C1	-0.31484	1.76874
SLC2A3	0.879406	1.76754
MT1G	1.12112	1.76483
CLN8	-0.46158	1.76331
EPHB4	0.493977	1.76175
EPHB6	-0.60234	1.76131
RPIA	0.435273	1.75866
FCGR2B	0.706647	1.75442
HMGCR	0.867999	1.75392
SGMS1	0.486263	1.74789
HEY1	0.479011	1.74758
PRKN	-0.70431	1.7461
PPID	0.593142	1.73988
BPI	-0.19475	1.73948
CMPK2	0.620057	1.73707
SLC25A46	0.247517	1.7356
SGPP1	0.420733	1.73212
UBC	0.185877	1.73183
FHIT	-0.98134	1.73113
BMT2	-0.31759	1.72992
SLC2A4	0.233263	1.72844
IL15	-0.66003	1.7262
MTHFSD	-0.22607	1.72559
SLC37A3	-0.50056	1.71382
GCDH	0.316962	1.69573
SPTLC1	0.322728	1.68436
PSAT1	0.863143	1.67899
SRA1	0.424655	1.677
ADCK5	0.269378	1.67328
GALNS	-0.32789	1.6721
DDAH1	1.29932	1.66888
DMGDH	-0.25648	1.66312
ABCC3	0.836312	1.65977
VAT1	-0.47552	1.65904
ALOX15	0.259988	1.65382
BDNF	0.685349	1.65109
NUCKS1	0.297179	1.64767
SPX	1.66223	1.64627
RHOC	0.463419	1.6416
BLVRB	0.52209	1.63836
MKNK1	0.329484	1.62638
PLIN2	1.18295	1.62276
PRKAA1	-0.18431	1.6227
FGF2	1.08357	1.62125
SCD5	-0.45786	1.61496
THSD7A	-0.53402	1.61069
DUSP11	-0.22159	1.60895
CYP2J2	-0.39761	1.59746
CYP4F2	-0.56629	1.59431
SOD1	0.454999	1.59095
SLC30A7	0.306941	1.5871
LRP1	-0.62645	1.58699
XRCC5	0.209796	1.58416
TXN	0.648808	1.5818
GALT	-0.60063	1.57415
IL1B	0.747541	1.57164
GNAS	0.19146	1.57107
HDAC1	0.361977	1.57046
TGM2	0.735599	1.56939
PGRMC1	0.362862	1.56921
NOTCH1	-0.53378	1.56731
SERPINE1	0.82377	1.56692
CCNF	0.444111	1.5662
SIRT5	-0.48441	1.56539
PAN3	-0.25454	1.56478
RORA	-0.77595	1.56069
PGK1	0.476937	1.55714
HES1	0.740794	1.54865
APOC1	1.48308	1.54265
ACHE	0.649167	1.54199
GNE	0.357029	1.54199
HERC2	0.524395	1.53987
CLIP3	-0.7625	1.53905
ADCK2	-0.34658	1.52734
BCAP31	0.310266	1.52534
PLA2G4A	0.525589	1.51687
PDPK1	0.316958	1.51229
JUN	1.05014	1.51119
MIRLET7A1	-0.23867	1.50632
IL18	-1.27715	1.49712
DUT	0.289321	1.49475
NCOA6	-0.19465	1.49179
NAE1	0.427922	1.49123
MTHFD2L	-0.28655	1.48738
THBS1	1.31352	1.4865
DEK	0.248525	1.48389
NDRG2	-0.70848	1.48197
CYP4F22	-0.64107	1.47824
HNRNPK	0.234974	1.4771
IGFBP2	0.884192	1.47137
HPRT1	0.375747	1.47108
DDIT4	1.05741	1.47052
HGD	0.490416	1.46697
SIRT2	-0.19192	1.4654
MUC1	0.637949	1.45963
E2F3	0.349023	1.45824
ACSF3	-0.18644	1.45619
ACBD4	-0.35349	1.45322
SLC25A1	0.341844	1.45132
IL6	1.88458	1.44605
RFX3	-0.36365	1.44605
SLC30A8	-0.43	1.44604
MTCH2	0.299147	1.44392
SELENOM	-0.40542	1.44311
IDI1	0.572118	1.43998
FADS1	0.55744	1.43944
PLXNA1	1.17039	1.43802
NQO1	0.452441	1.43783
GDF15	1.02609	1.43525
SLC37A1	0.935723	1.43223
FAS	0.937411	1.43103
AADAT	-0.90625	1.43024
CREB3L4	-0.37708	1.42487
BCAT1	0.60891	1.42217
HIPK3	-0.27569	1.42173
RPA1	0.177375	1.42103
CBL	-0.53305	1.41446
SREBF2	0.555079	1.41404
AIMP1	0.21531	1.41359
N6AMT1	-0.50687	1.41191
RPS6KB1	0.280227	1.41016
NDRG3	-0.62119	1.4066
CYP2R1	-0.39893	1.40636
SLC13A2	-0.19123	1.40614
ADCK1	0.294076	1.40194
PIGA	0.565039	1.40098
DBI	0.686441	1.40041
SLC35F4	-0.20634	1.39863
CRTC3	-0.22031	1.39781
ADAM17	0.357535	1.39664
EFNB2	0.7654	1.39583
SMPD1	0.354013	1.39517
IL13	1.17978	1.39427
CAV1	0.47336	1.39004
INSIG1	0.678439	1.38296
SQOR	-0.55919	1.37671
ME2	0.330661	1.37536
PML	-0.26523	1.37065
MCTS1	-0.38598	1.36936
KATNAL1	-0.44486	1.36848
TPM1	0.799818	1.36834
CYP4A22	-0.24068	1.36409
SLC25A27	-0.85832	1.36335
NDUFS4	0.312213	1.36198
IDH2	0.431636	1.35727
EP300	-0.22876	1.35601
AKR1C3	-0.75911	1.35443
PAX6	-0.18806	1.35443
SLU7	0.314989	1.34617
NFKB1	0.960714	1.34603
NETO2	1.02482	1.34485
OSBPL1A	-0.58558	1.34485
NRIP1	-0.419	1.34286
YTHDF1	0.226101	1.34186
NOS2	-0.1494	1.34186
PHB	0.350242	1.34077
OXTR	0.368513	1.33955
FDXR	0.468427	1.33928
CLYBL	-0.47763	1.33265
UBE4A	-0.13318	1.33084
HTR2A	0.671296	1.32781
FGF23	-0.17847	1.32693
NOP53	-0.22563	1.32452
LRP5	-0.47598	1.31898
AGPAT5	0.40678	1.31458
SLC7A11	1.21689	1.31418
HGF	-0.87699	1.31278
ARRDC3	-0.4198	1.3085
PLIN1	-0.144	1.30642
PFKFB2	0.338206	1.30573
ABCB1	-0.92901	1.30043
PRPS1	0.422652	1.29587
GM2A	-0.6866	1.29153
MELTF	0.405954	1.29129
CYP2D6	-0.20561	1.28627
CEP89	-0.21378	1.28574
LTA4H	-0.49154	1.28192
MMP9	1.04533	1.28169
SEC14L1	0.341789	1.27854
ITSN2	-0.28806	1.27659
SENP2	0.283041	1.27277
YWHAQ	0.266898	1.26852
MC4R	-0.20513	1.26567
SLC35D3	0.57179	1.26419
TFR2	0.628288	1.26197
TXNRD1	0.272613	1.2582
LACTB	0.535373	1.25715
MIRLET7G	-0.63633	1.25469
FCGRT	-0.21505	1.24839
EGR1	1.12617	1.24837
EPM2A	-0.31886	1.24772
PKN2	-0.23772	1.24442
ABCG2	0.949203	1.24144
FLVCR2	0.573767	1.23996
INHBA	1.51268	1.23118
HSD17B14	-0.703	1.22985
DKK1	0.685809	1.22565
TARS2	0.1942	1.22225
PTGS2	1.19357	1.22031
EWSR1	0.230938	1.2198
DGCR2	-0.18164	1.21883
CYP4F11	-0.21965	1.21667
EXOSC3	-0.32805	1.2103
XRCC6	0.282919	1.2087
SHMT1	0.33998	1.20176
GHR	-0.27445	1.20176
SERPINB2	1.62113	1.20113
PPP1R15B	0.310273	1.20074
EPHX3	0.214169	1.19975
PNPLA3	0.27085	1.19495
SLC22A5	-0.51548	1.19336
GSTA4	-0.50696	1.18998
GAPDH	0.138152	1.18748
TOR1A	0.322999	1.18687
EIF3E	-0.33711	1.18543
STK11	0.271155	1.18528
TMPRSS9	-0.42195	1.18287
LMBRD1	-0.28074	1.18172
MED25	0.194081	1.18047
ABCA13	-0.46574	1.17734
TSC2	-0.21467	1.17508
CCN2	0.487783	1.17324
RXRA	-0.45821	1.16938
KCNQ3	-0.16842	1.16905
CROT	-0.68799	1.16328
IGF2BP3	-0.4767	1.15809
PPA1	0.433951	1.15593
CILP	-0.18639	1.15566
TFAP2B	-0.2516	1.15422
ICAM1	1.52651	1.15402
HNRNPH1	0.200258	1.15171
VLDLR	-0.24565	1.14544
MMAB	0.41772	1.14267
KDM1A	0.199005	1.14051
FAM172A	-0.36535	1.13461
RBBP8	0.341198	1.13214
ACBD3	0.258187	1.1305
MRE11	-0.23961	1.13024
SLC35G2	-0.25712	1.12717
CERKL	-0.17153	1.12405
ITPKA	0.295238	1.12236
EIF4E	0.219513	1.1181
LIPC	0.538489	1.11794
AKR1A1	0.28726	1.11699
MPST	0.166285	1.11491
TRPM8	-0.16679	1.11375
HK2	0.400022	1.1114
OGT	-0.25479	1.10248
CTH	0.579786	1.10207
BLVRA	-0.28685	1.10147
PEPD	0.321767	1.09475
ATRN	-0.21606	1.09369
AASDHPPT	0.290261	1.09207
IFNL3	-0.22241	1.08891
CREB3	0.40488	1.08857
TXNIP	0.342071	1.08801
GPT2	0.242223	1.0863
SIRT4	-0.19689	1.08485
XPC	0.269417	1.08035
BTN2A2	-0.34516	1.07911
GCKR	0.530378	1.07751
GGT7	-0.43904	1.07751
GLUL	0.210811	1.07374
PSMA3	0.415547	1.0731
MITF	0.437437	1.07289
SRR	0.41015	1.07289
XDH	-0.17077	1.07158
ACACA	0.266432	1.06616
NPW	0.336459	1.06459
ABCB10	0.180711	1.06328
LDLR	0.628262	1.06312
GRB2	0.262097	1.06025
ALDH2	-0.47528	1.05536
SRD5A1	0.204934	1.05447
RENBP	-0.30263	1.05186
ALDH7A1	0.495686	1.05024
TF	-0.21624	1.04987
CD274	1.28673	1.04349
COMMD9	-0.2113	1.04305
CTBP1	0.151894	1.03974
ALDH1B1	0.323387	1.03853
G3BP1	0.329618	1.03807
MLXIP	-0.29874	1.03789
SLC19A1	0.256346	1.03774
MIR211	-0.20512	1.03738
PCK2	0.294423	1.0342
FCRLA	-0.19947	1.0341
ACP5	-0.3583	1.03353
EXOSC10	0.186235	1.03317
DPP8	0.233736	1.02817
CNNM2	-0.32998	1.02416
DGKZ	-0.30867	1.02331
CTSL	0.556595	1.0095
VDAC3	0.297691	1.00785
RGS5	-0.32115	1.00726
GSTP1	0.418264	1.00589
LCN2	0.291009	1.00581
ORAI3	-0.42178	1.00499
SULF2	0.187056	1.0045
SRC	0.4019	1.00402
SLC39A11	0.355418	1.00274
SLC25A20	0.381265	1.00227
UBIAD1	0.219528	1.00161
SERPINA12	-0.15051	1.00125
PTGR2	-0.32103	0.999227
SORT1	0.5145	0.999017
ACSBG2	-0.1231	0.996366
SHC1	0.185478	0.996225
LAMTOR5	0.328072	0.99388
EPOR	0.341951	0.990999
CCHCR1	-0.13577	0.989582
EML4	0.236574	0.989492
BMPR2	-0.28174	0.988189
AKAP12	0.665044	0.988107
AGK	0.197026	0.978526
DUOX1	-0.22203	0.977321
MIGA2	0.197892	0.976757
EGF	0.717199	0.975992
PRORSD1P	-0.28341	0.975769
CRY1	0.481288	0.973949
ANXA1	-0.38316	0.9725
PHYKPL	-0.24617	0.968754
SERTAD2	-0.28335	0.965292
MIRLET7D	-0.23943	0.96392
GRIN2D	0.238325	0.963798
ADRB3	-0.16124	0.960957
TP53BP2	0.28176	0.960548
SPTLC2	-0.19072	0.957879
PIK3CB	0.414716	0.955794
SNCA	0.389194	0.955373
LGALS3	0.440914	0.953709
GLCE	-0.24938	0.952686
BBC3	0.186899	0.952593
STRADB	0.304069	0.952473
CXCR4	-0.49534	0.952033
ESR1	-0.32802	0.951764
SIRT1	0.268009	0.951764
PGD	0.28221	0.949567
VHL	0.251049	0.949518
IDH1	0.442135	0.949059
DDX19B	0.186326	0.943537
HNRNPA0	0.231978	0.938981
SERPINC1	0.215493	0.937562
SLC37A2	-0.17094	0.935872
COIL	0.17931	0.934036
SFRP5	0.272426	0.933181
NAMPT	0.630671	0.932025
ABHD14B	-0.39014	0.932025
PDK3	0.335169	0.927705
CEACAM1	-0.50747	0.92699
PRPS2	0.245863	0.922069
FNIP2	-0.20087	0.921793
DVL3	0.206409	0.920307
CER1	0.320725	0.919426
PREP	0.241963	0.91544
PSPH	0.299151	0.90883
SLC35G3	-0.24911	0.90605
CPT1C	-0.30884	0.904468
AGER	-0.19357	0.904333
AQP7	-0.22292	0.902923
FADS3	0.284469	0.900719
ABCC2	-0.17585	0.896777
IDO1	0.412675	0.895982
STXBP1	0.610506	0.895682
PRPSAP2	0.253802	0.895682
PEMT	0.321721	0.893525
TNFSF14	0.211053	0.890153
LPCAT2	-0.34611	0.889284
PVR	0.281019	0.888999
GLTP	0.271335	0.886069
BAD	0.161692	0.883468
PBRM1	0.180626	0.88203
PNPO	0.287511	0.878172
TRPC5	-0.11962	0.878072
NTRK3	-0.14261	0.875733
MMEL1	0.132372	0.875444
APOM	0.18308	0.865948
ADD2	0.617745	0.865905
SLC8B1	-0.21565	0.86244
GPX7	0.445764	0.857015
ANGPTL8	-0.10622	0.857015
SLC38A11	-0.13172	0.854077
TIAL1	-0.12708	0.852047
ARV1	0.21423	0.851409
DTD2	0.315701	0.849921
IGFBP3	-0.10825	0.848647
NLGN4Y	-0.20699	0.845742
EIF4A3	0.339873	0.845147
DGAT1	-0.27803	0.845147
GRHPR	0.243505	0.844966
FASTKD1	0.205256	0.842284
CFLAR	-0.40583	0.837672
MAOB	0.225097	0.835923
SGMS2	0.728854	0.83576
PGM1	0.246439	0.834705
RBP4	0.424486	0.833337
PLA2G3	-0.15782	0.832672
ECD	0.142489	0.832253
KL	-0.2824	0.831539
TNNI3	0.564861	0.831107
GC	-0.13887	0.831107
LIPE	0.110551	0.830686
KAT8	-0.14255	0.829253
PARP1	0.194384	0.828645
COMMD1	0.244397	0.827944
TARDBP	-0.12806	0.826184
MIR223	-0.50446	0.82131
PLA2G2A	-0.15243	0.820305
IGFL3	0.127349	0.817095
TMEFF2	0.17826	0.816497
ACSS2	0.259763	0.815761
ITGAV	0.554939	0.813386
CDS2	0.197247	0.813386
BTN2A1	-0.16235	0.811299
GLRX3	0.202365	0.810666
CHEK2	0.301266	0.810098
STAT1	0.781084	0.806641
CPEB1	-0.20024	0.806295
THOC5	0.132691	0.805952
ACO1	0.296451	0.802986
TNFAIP3	0.97	0.802632
HIF1A	0.253337	0.801394
LDLRAD2	-0.27144	0.798539
MYCN	-0.55381	0.797005
FASTKD2	0.271464	0.796872
MGST2	-0.3379	0.793581
ARL8B	0.197274	0.792413
ITPA	0.16348	0.791715
ADH1A	-0.20988	0.788982
PARP10	-0.17783	0.783433
HMGB1	-0.22701	0.781213
CPT1A	-0.21865	0.779691
KDR	-0.18713	0.778359
TNNT1	0.17915	0.778001
HAS1	-0.14419	0.77676
HYI	-0.27201	0.775873
IRX3	0.154154	0.775836
LARP6	0.316605	0.772349
GLS2	-0.19537	0.770677
CELA3A	-0.14535	0.769559
MCCC1	-0.15775	0.768766
DCAKD	-0.2287	0.766343
LRRTM3	0.10831	0.765757
SLC35F5	-0.22331	0.765341
SLC2A13	-0.32551	0.764071
FBXL5	-0.22798	0.760808
RTCA	0.180024	0.757358
AKNAD1	-0.18581	0.754938
KRAS	0.203607	0.750545
ALB	-0.1586	0.748735
ARSG	0.204772	0.748486
NUP214	-0.12793	0.748006
ABCA12	-0.12618	0.747547
PDC	-0.18385	0.747442
STARD4	0.468585	0.747
HABP2	-0.13092	0.743413
CYB5R3	0.14437	0.742227
SAMHD1	0.588784	0.73792
ACSL1	0.61184	0.736442
PPM1K	-0.48486	0.732721
IGFBP1	-0.16572	0.732645
LPA	-0.23495	0.731954
CRYAB	1.62298	0.73097
MAPK12	-0.20894	0.722883
NAPEPLD	-0.41014	0.72241
SLC27A5	0.128579	0.722261
IPMK	-0.20449	0.720811
POMC	-0.31548	0.720776
CX3CL1	-0.12364	0.719965
SFPQ	0.13821	0.718643
SLC6A13	0.199075	0.715252
IL13RA1	-0.59636	0.714595
SMARCD3	-0.25188	0.714595
IREB2	0.194139	0.714109
NR5A1	0.130572	0.71398
ALAS2	0.548284	0.711756
FNIP1	-0.24057	0.708659
HDAC5	0.227916	0.708383
MIR218-1	-0.16866	0.707336
APOB	-0.18057	0.70693
BCAT2	0.170012	0.706354
LARP4B	0.15769	0.704904
ALOX5	-0.74173	0.704333
TRIM21	0.292861	0.698911
HMGA1	0.208966	0.697886
PRDX6	0.229584	0.696778
MAPK13	-0.13151	0.6955
PDGFB	0.180347	0.691935
ARNT	-0.10403	0.691935
ATP5IF1	0.234881	0.690169
CALCA	-0.15903	0.685322
GNPTAB	-0.35589	0.684827
STMN1	-0.17433	0.684602
PPARA	-0.19017	0.682192
MPO	-0.89427	0.681824
ADTRP	-0.14607	0.679929
ACAD8	0.252721	0.678013
COASY	0.185918	0.677983
KCNQ1	-0.27019	0.67618
HSD11B2	-0.12404	0.675048
LACC1	0.233107	0.67427
STARD3	-0.17682	0.672028
SH3YL1	-0.41706	0.671226
FABP3	0.37574	0.671003
HNRNPDL	0.119848	0.669511
BFSP1	0.205443	0.668591
BHMT	-0.11934	0.668388
CDH3	-0.11992	0.6683
SLC20A1	-0.26112	0.667659
SLC35G1	0.221022	0.665718
SIRT6	0.153101	0.665614
ABHD6	-0.24959	0.66369
NPC1L1	-0.15574	0.663399
VCAM1	0.353378	0.662248
STRA6	-0.13787	0.661133
MEP1A	-0.12567	0.661128
CGA	-0.13407	0.660449
TAZ	-0.18417	0.659794
AGTR1	0.171407	0.659583
SLC16A11	-0.1262	0.657915
DCXR	0.354024	0.657311
LHPP	-0.22124	0.655532
AMN	0.131161	0.655023
APOF	-0.13531	0.65135
COL2A1	0.139545	0.649308
EGLN3	-0.32611	0.645477
ACADS	0.159482	0.642891
RBP2	-0.16724	0.639844
ARL2BP	0.159726	0.639024
IRS1	0.169808	0.638421
ATP8A1	-0.49752	0.637537
IARS2	0.191975	0.635696
SLC38A3	-0.11392	0.63401
COMT	0.143441	0.633962
GCAT	0.134853	0.633226
MEIS1	-0.42538	0.630974
MIR196A2	0.175399	0.62736
EPHX4	-0.14666	0.625101
PCSK9	-0.13125	0.625058
GCHFR	-0.21417	0.62479
PPP1CB	0.195896	0.624028
IL1RN	0.454918	0.623968
PLD4	-0.3406	0.621416
HNRNPD	0.125396	0.621404
GLE1	0.138969	0.621345
LIPG	0.153843	0.621162
KYAT1	0.143328	0.621162
MRTFA	0.137401	0.621162
CD44	-0.45035	0.621162
AMPD1	0.203991	0.618694
CYP2S1	0.40564	0.616187
SPHK1	0.413857	0.615364
HNRNPA2B1	0.138101	0.615142
SLC11A2	0.330607	0.614897
FADD	0.159519	0.610314
MAPK8	-0.22756	0.608717
ESRRA	0.146858	0.608455
SERPINA1	0.246218	0.60776
IDE	0.177906	0.607532
C1QC	-0.11718	0.6063
PRKAG1	0.184232	0.603461
DGKQ	-0.09016	0.60079
MMUT	0.176513	0.595208
GBE1	0.260401	0.59189
RETN	-0.12862	0.590956
TSPO	0.143232	0.590506
KLF16	0.174515	0.589969
NLGN4X	-0.13044	0.589048
EHMT2	-0.22717	0.589041
RICTOR	-0.11934	0.584711
FTCD	-0.09761	0.584173
KIF6	-0.16118	0.582243
ABHD4	0.409787	0.581561
NDOR1	0.104413	0.581229
PQBP1	0.137351	0.581044
ABHD10	-0.27206	0.580078
MAPK3	-0.1439	0.577837
PRKAG3	-0.11935	0.575232
SLC10A2	-0.14012	0.573783
VEGFB	-0.1746	0.572738
BRD4	-0.13633	0.572342
SLC38A6	-0.24267	0.572218
SFTPD	-0.11996	0.568474
SLC39A10	-0.35153	0.568123
HYAL1	-0.11991	0.566229
TRPV5	-0.09623	0.565539
PRKCZ	-0.32927	0.564804
CYP4A11	-0.22541	0.564261
IL17A	-0.13762	0.563874
CTBP2	0.10722	0.563676
PRODH2	-0.1137	0.562182
PAK4	0.091939	0.561816
GYS1	0.142088	0.561502
YTHDF3	0.134891	0.561435
ABCA7	-0.18016	0.56037
FOXRED2	0.245835	0.559982
HIPK1	0.12394	0.556526
PCCA	0.15543	0.555218
PTGS1	0.492631	0.554853
CELA3B	-0.11145	0.55126
TPMT	0.236054	0.549693
SLC35D1	0.187937	0.548732
NRF1	-0.10749	0.54873
ORMDL3	0.129346	0.545374
FZR1	0.140756	0.545037
TRIB3	0.209726	0.544069
ABCA1	-0.82999	0.543025
ILVBL	-0.08977	0.542517
ZNF143	0.259619	0.53971
IRF1	0.556002	0.53872
CMA1	0.124419	0.537876
BCL2	0.225054	0.5364
ADAMTSL1	-0.11912	0.536027
ITPKB	0.194483	0.53453
C1QTNF1	0.254179	0.534416
CYP4F3	-0.12825	0.533594
MAP2K1	0.274442	0.53217
SLC17A2	-0.11013	0.530639
SMO	-0.15413	0.529802
MIR101-1	-0.15225	0.527595
SQSTM1	0.291677	0.525883
MOCS3	0.169766	0.525123
PLEKHA8	0.123338	0.522887
SLC17A4	-0.12732	0.522849
ITIH5	-0.10765	0.522241
UCK1	0.089234	0.521109
CYP11A1	-0.09008	0.519947
LACTB2	0.237926	0.519319
MMADHC	0.186556	0.517391
TCN2	-0.33689	0.517325
NTS	0.559551	0.514192
UNCX	-0.12596	0.514112
ADGRE5	0.34026	0.513853
MOGAT2	0.095931	0.51265
ANKH	-0.3721	0.511581
APOH	-0.09421	0.508728
CPM	0.279699	0.508444
MIGA1	0.15012	0.508141
GNMT	-0.11728	0.508086
SLC34A1	-0.09201	0.505732
LDAH	-0.16577	0.503989
ACSL3	0.214691	0.503795
SLC38A4	-0.12953	0.500191
MGST3	0.267453	0.499888
SECISBP2	0.113022	0.499843
HAMP	0.258255	0.499791
PTCH1	0.551903	0.497991
IKBKE	-0.26694	0.497878
STK4	-0.15964	0.497341
CYP7B1	-0.47342	0.496214
FOXA3	0.104849	0.49296
DRD3	-0.08601	0.491951
MIR125A	-0.14432	0.49183
SLC17A7	0.110789	0.490371
SAT1	0.346761	0.48941
SLC30A1	-0.17902	0.48935
ACE	-0.22075	0.489286
FGFR3	0.130867	0.488681
RGN	0.180714	0.488417
SYNJ1	0.134154	0.486381
SOCS7	-0.07892	0.486197
AQP9	0.431426	0.485608
SPRY4	0.143493	0.485191
ANKK1	-0.07501	0.483847
APOBR	0.1877	0.483782
TSHR	-0.09315	0.483133
OR1A1	-0.09874	0.481764
AKR1B1	0.191474	0.481367
VKORC1	0.111378	0.47824
FLVCR1	0.215522	0.478007
MKNK2	-0.15753	0.477589
FN1	0.127074	0.476431
CDH13	-0.10292	0.475155
APOE	0.326364	0.475022
NR1I2	-0.1496	0.474929
ALPG	-0.10302	0.474366
ERBB2	-0.13659	0.474276
KCNA3	-0.42225	0.473845
RAPGEF4	0.13187	0.473774
NMRK2	0.104866	0.472763
CD47	-0.2628	0.472577
HADHB	0.118761	0.471559
MAMDC4	-0.07891	0.470575
SLC2A10	0.138674	0.47012
TMPRSS2	-0.0921	0.468716
ESR2	-0.31707	0.465751
NOX4	-0.13667	0.460987
PRPS1L1	-0.08531	0.460442
TRMT10A	0.150909	0.460165
CAND1	0.135037	0.457635
SAR1B	0.272747	0.457361
RAD50	-0.16458	0.456786
PTDSS1	0.182364	0.456062
ACSM2A	-0.14426	0.455746
PNPLA8	0.23153	0.450327
KCNJ11	0.089889	0.449514
GBA	-0.16735	0.449081
UCP1	0.113068	0.448212
ARSB	0.183493	0.447212
GAPDHS	-0.10741	0.446711
RBP1	-0.10718	0.446711
SLC23A2	-0.16158	0.445746
NBPF3	-0.11621	0.44524
SULT1C3	-0.09651	0.444976
PRKAR1A	0.162428	0.44401
BMP15	-0.11093	0.44342
CUTC	-0.14171	0.443329
TNMD	-0.10175	0.440864
CCDC22	0.100525	0.440517
NUDT13	-0.2905	0.439775
TIGIT	-0.13082	0.438557
TBL2	0.107845	0.438255
CBFA2T3	-0.16355	0.437087
CREB3L3	-0.10636	0.436619
HAS2	0.837943	0.434563
SLC2A11	-0.178	0.432876
NR4A1	0.351468	0.431537
ZNF648	-0.0882	0.431537
HNRNPA1	0.173582	0.431224
CDKN1A	0.278322	0.43067
ORAI2	-0.10735	0.430335
FOXA2	0.12541	0.42967
MIR128-2	-0.12359	0.427535
PTPMT1	0.133263	0.427419
CYP11B1	-0.11007	0.426343
EGFR	-0.09172	0.426301
ETHE1	0.24231	0.426185
FN3K	0.231167	0.425011
MMP2	-0.23693	0.424782
PFKFB3	0.419683	0.42247
NOS3	-0.08931	0.420915
ATG14	0.279189	0.420025
PHGDH	0.338134	0.418125
SOST	-0.08701	0.417745
UCP3	-0.09717	0.414626
ATR	-0.16508	0.4146
IRF3	-0.11155	0.414372
FOXC2	-0.09223	0.413171
FASTKD3	0.141096	0.412776
BCO1	-0.1017	0.41244
KIT	0.322145	0.411931
SREBF1	-0.21746	0.409531
AWAT1	-0.12151	0.407365
STS	0.219705	0.406665
ERFE	0.140965	0.406593
ZNF641	0.198194	0.406117
PICALM	0.125227	0.405528
CXCL8	0.584269	0.404265
DCP2	0.126197	0.403571
SLC1A3	0.236001	0.402052
MMP10	0.159522	0.401795
HOGA1	-0.09959	0.400073
NUAK2	-0.16007	0.397925
CES3	0.170977	0.395811
CAMK2B	0.169509	0.395421
SPATA21	-0.08074	0.394982
DHX40	-0.11303	0.394835
IL6ST	0.347007	0.393942
CYP46A1	-0.07884	0.3939
AADACL4	-0.08878	0.391494
NBN	0.153505	0.389621
B2M	-0.24883	0.387022
NTF3	-0.09397	0.38519
PAH	-0.10031	0.384807
RPA4	-0.14534	0.384478
FOXA1	-0.10574	0.383998
BACE1	0.185603	0.38301
NR0B2	-0.10888	0.381951
NUDT15	0.130082	0.381775
ALDH3B1	-0.26125	0.381359
PARP14	0.231592	0.381111
PER3	0.215229	0.380514
CNDP1	0.095644	0.377124
MTTP	0.082813	0.375614
LHCGR	-0.07945	0.37538
TENT4B	0.09117	0.374988
GALNT17	-0.0919	0.374129
CYP2C9	-0.1133	0.37395
FGF21	-0.08799	0.373736
SLC6A2	-0.08743	0.373626
SLC16A2	-0.3302	0.373304
STC1	-0.06295	0.373213
GSTM1	-0.80483	0.372497
PRCP	0.251283	0.371942
RARB	-0.08413	0.371942
HTR1B	-0.14997	0.371645
MEST	0.237353	0.371398
CYP11B2	-0.06763	0.369008
UCP2	0.155071	0.368851
SLC5A2	-0.09201	0.367742
INSL3	-0.20198	0.367217
TREX2	-0.0917	0.366884
NAGS	-0.08912	0.366884
EDN1	-0.19868	0.366682
CH25H	0.327276	0.366517
COL11A1	-0.07584	0.366151
RBMS3	0.075794	0.364936
HIF3A	-0.08353	0.364779
NCOA3	0.196918	0.364126
SLC5A1	-0.07134	0.363836
MTHFR	0.151178	0.36374
MALT1	0.216205	0.36355
ERBB4	-0.11106	0.363452
DRD1	-0.08301	0.363447
SDHA	-0.08394	0.363385
FBXW7	0.129393	0.363049
LRP3	0.0886	0.361669
SLC30A10	0.104873	0.360877
TCN1	-0.15148	0.359825
DCK	-0.15591	0.358548
CYP2D7	-0.12869	0.358357
CSF2RA	0.326621	0.357726
APOA1	-0.07709	0.357601
ALDH1A1	-0.38358	0.356978
DRD5	-0.09453	0.353866
GFPT2	0.179733	0.353005
PER2	0.119586	0.351029
SULT1A1	0.255863	0.35087
USP13	-0.14973	0.350841
CCNL1	0.16075	0.350433
OSBPL11	0.200317	0.349299
SLC28A2	-0.08328	0.348766
MAPK7	-0.1014	0.347046
BUD13	0.110039	0.346586
SLC38A8	-0.11435	0.346123
SRFBP1	0.098634	0.346123
KLF5	-0.14015	0.345645
SCO2	0.101586	0.345445
GH2	-0.08918	0.344947
GRN	-0.12779	0.3448
TMPRSS3	-0.09717	0.340487
KHDRBS1	0.086626	0.340032
MIR128-1	-0.17355	0.33927
ARRB1	-0.09944	0.338036
NR1I3	-0.08166	0.337443
TWIST1	-0.06746	0.337353
PAK1	-0.32142	0.336381
APOA2	-0.0696	0.336381
CYP26A1	-0.07583	0.336189
SLC17A8	0.106494	0.335174
DGKG	0.211498	0.332454
ENDOV	-0.06098	0.331078
SHBG	-0.06317	0.328429
ABHD12	0.072757	0.328058
STIM1	0.17203	0.32755
ATP7A	-0.15644	0.327443
GEMIN2	0.116624	0.32724
MIR125B2	-0.05727	0.327183
TRPV4	-0.07518	0.32687
BCLAF1	0.094248	0.326851
CXCL16	0.168547	0.326774
NODAL	-0.07854	0.3251
ALDH3A2	-0.19469	0.322562
GLYCTK	0.071926	0.322237
LRP10	-0.18111	0.321752
CYP39A1	0.07091	0.320826
RHBG	-0.07793	0.320719
ATG2A	0.095346	0.319983
KLC1	-0.11594	0.319647
DDR1	0.135519	0.319024
PSEN1	0.094132	0.317211
LCORL	0.087795	0.317144
ENHO	-0.07946	0.315654
RIMKLA	-0.09779	0.315521
CYP8B1	-0.10776	0.314926
PDPR	-0.25103	0.314898
SUGCT	-0.19982	0.314469
ALDH3A1	0.077962	0.313597
MAOA	0.483376	0.311322
THAP1	0.141524	0.310999
FMR1	-0.09874	0.30973
AKR1C1	-0.29105	0.309302
PKLR	0.077792	0.309257
HSD17B1	-0.09776	0.309014
AGXT2	-0.08994	0.309014
SIRT3	0.077515	0.308372
ATP6AP2	0.144198	0.307353
CHGA	-0.06864	0.305801
EDF1	0.146492	0.304773
CDH1	0.300572	0.30268
EIF3D	0.082381	0.302491
ADH1C	0.096552	0.301503
LRP1B	-0.06295	0.301473
LRP6	-0.30956	0.301333
TRPV6	-0.07881	0.300585
NPEPPS	-0.0813	0.299745
BGN	-0.07137	0.299291
COQ8B	-0.1137	0.298635
PSEN2	0.169502	0.298621
MMS19	0.086068	0.297337
CES5A	-0.09164	0.296493
TIGAR	0.26262	0.295867
SLC13A3	-0.07276	0.295867
KIDINS220	-0.09978	0.295799
CES1P1	-0.10682	0.292398
AMFR	0.087663	0.292038
GRPR	0.07525	0.292037
SLC13A5	-0.06646	0.291208
S100A9	-0.12583	0.286194
CALCR	0.079525	0.285724
CELF1	0.077919	0.285484
LTBR	0.100631	0.28537
HSD11B1	-0.07794	0.284864
COMMD4	0.071567	0.284448
HACL1	0.092894	0.283641
YWHAB	0.099885	0.283459
NR1H2	0.108909	0.283267
GMPR2	-0.17961	0.282642
MIR124-2	-0.07379	0.280728
FAM3A	0.103653	0.278542
DRD2	-0.06673	0.277718
DPEP1	0.099716	0.275939
ALDH3B2	0.072246	0.275909
CYP27A1	-0.07323	0.275734
GDPD4	0.086004	0.275598
ADRB1	-0.09119	0.275168
PTPN1	0.07627	0.274919
HPGD	0.361618	0.274729
SLC5A7	-0.06832	0.273298
FLCN	-0.08984	0.27233
CORIN	-0.07609	0.271424
ATF6	0.096852	0.271031
MACC1	-0.15543	0.27082
ADCY5	0.064261	0.270145
PGGT1B	-0.07171	0.270003
GAMT	0.095219	0.269621
SLC30A6	0.113128	0.267829
DUOX2	0.303975	0.267156
GCG	-0.06102	0.264795
TRIM63	0.0617	0.264716
PPA2	-0.08567	0.264546
ADAMTS4	-0.0743	0.264292
GPBAR1	-0.06637	0.263911
GRIN2B	-0.05995	0.261594
BLMH	0.065993	0.26121
PPOX	-0.14442	0.261062
CYP4Z1	-0.13679	0.258651
RALBP1	-0.05632	0.258519
SLC2A8	0.066204	0.25726
MTR	0.096097	0.2572
SFTPB	-0.0679	0.257183
PLA2G10	-0.14317	0.256905
SCARB1	0.127557	0.256891
CYP4F12	-0.0718	0.256415
PTHLH	0.068848	0.255389
MIR126	-0.11325	0.254864
GSTT1	-0.39977	0.254302
CD320	0.09328	0.253681
DGAT2	0.100623	0.253059
SLC25A4	-0.09358	0.252923
TBXAS1	0.211346	0.252056
PPP1R14C	-0.05765	0.251733
HCRT	-0.06531	0.250691
GREM1	-0.06001	0.250691
PDE3B	0.291124	0.250212
CX3CR1	0.153371	0.250179
AKR1C2	-0.13021	0.24999
PREPL	-0.12288	0.248017
XPNPEP2	-0.06855	0.247546
HTR1A	-0.08094	0.245985
NAT2	-0.07966	0.245565
ABHD8	-0.06596	0.244556
SUGP1	0.064157	0.244166
MIR26A1	0.115459	0.241394
SOAT1	0.121467	0.239798
SLC9A8	0.088196	0.239621
CYP3A5	0.07318	0.238581
MAPK9	0.087719	0.236636
AZGP1	-0.09863	0.235899
KAT2B	-0.16183	0.235734
ACIN1	0.063448	0.23537
PNPLA1	0.066265	0.234323
TNFSF10	-0.33948	0.231804
HCAR3	0.119477	0.230338
ABCA3	-0.06432	0.22914
NLRP3	-0.15002	0.228652
HDAC4	-0.04984	0.228556
FLG	-0.0672	0.227785
SGPL1	-0.25698	0.226863
MMACHC	0.119678	0.226397
G6PD	-0.08425	0.226265
ARSF	-0.05826	0.225496
TKT	-0.08067	0.225466
PNPLA2	-0.07048	0.225409
DEPTOR	-0.33978	0.22473
CNNM4	-0.07165	0.224147
JAK2	0.166725	0.224105
EPO	-0.06549	0.224105
ABCA4	-0.05458	0.224105
GLS	-0.11819	0.223689
NLRX1	0.111163	0.223409
NR5A2	-0.07594	0.22268
TFE3	-0.13175	0.22257
DBH	-0.06938	0.22257
THRB	0.199814	0.221763
ABCD4	-0.06773	0.221403
CHST6	-0.06523	0.220995
ADIPOQ	-0.06979	0.220078
HSD17B2	-0.06115	0.220078
FA2H	-0.04756	0.219907
DDX60L	-0.164	0.219369
CYP4F8	-0.06452	0.21847
ALK	-0.05115	0.217621
ITLN1	-0.07189	0.21718
ACAA2	0.14653	0.217044
SLC22A4	0.325345	0.216971
PPARG	0.078589	0.216152
NR2E1	-0.04786	0.213015
HFE	-0.05567	0.212865
ABCB11	0.05477	0.211668
CYP4B1	-0.0613	0.209664
STARD5	-0.15665	0.208965
LECT2	-0.07104	0.208857
RAI1	-0.05931	0.208595
HNF1A	-0.05206	0.207741
TLR8	-0.1054	0.207669
SGPP2	0.114008	0.207109
C8A	0.047734	0.207109
LINC00339	0.111897	0.205562
GBA2	0.078556	0.205562
BHMT2	0.041888	0.205026
MIR181B1	-0.32437	0.204926
PRKACA	-0.05983	0.204926
RYR1	0.047442	0.204911
TNNT2	-0.05363	0.204853
AWAT2	-0.07954	0.204447
TMEM94	-0.08288	0.20443
CPS1	0.215257	0.203814
TBX15	-0.05525	0.202674
OPRM1	-0.07398	0.202577
CYP2E1	0.097518	0.202125
CAMK4	0.064852	0.200622
TREM2	0.161194	0.20042
ENPP1	0.073957	0.200374
NIPAL4	0.071108	0.200328
HK3	-0.05846	0.199859
TSC22D3	-0.20105	0.198745
MMP3	-0.07872	0.198133
PCSK7	0.066738	0.197051
LPCAT1	-0.07087	0.196974
HSPB8	0.132913	0.196517
CFH	-0.1432	0.196263
MLXIPL	-0.05676	0.196104
ADH5	-0.09377	0.195129
SYT9	-0.06157	0.194064
PLA2G7	0.288293	0.193728
SLC22A13	0.070556	0.193157
ST14	0.086913	0.193127
SDHD	0.091353	0.191814
HLCS	-0.12135	0.191404
CCKBR	0.048395	0.190886
SMAD3	-0.10518	0.190624
GCK	-0.05025	0.188878
ABCC8	-0.04002	0.188878
F3	0.065931	0.188847
SULT4A1	0.071256	0.186804
KLF6	0.201965	0.186076
ADGRV1	0.03869	0.18596
HMOX2	0.108094	0.184956
MIR27A	0.196758	0.183734
FABP6	0.07875	0.18241
GPCPD1	-0.11466	0.181738
LRP2	0.040351	0.181232
TMPRSS13	0.053612	0.180017
FAXDC2	0.287178	0.179774
MT3	-0.05346	0.178916
SOD3	-0.05842	0.178278
ITGAX	0.194571	0.178177
WNT1	-0.04817	0.177432
SHH	-0.03924	0.177356
CYP21A2	-0.04511	0.177287
GALM	0.168574	0.177238
DRD4	0.048109	0.176819
FFAR4	0.052043	0.176745
CASR	-0.05413	0.175326
FOXL1	-0.04874	0.175326
TMPRSS7	-0.055	0.17441
FFAR1	-0.0526	0.173974
CNR1	-0.03922	0.173502
PPARGC1A	-0.04684	0.171269
CXCL14	0.067245	0.171107
SLC2A12	-0.04582	0.169836
FOXN4	0.042609	0.168972
CDIPT	-0.06025	0.168006
CST3	-0.1145	0.167661
LEP	0.053928	0.166712
PKP3	-0.04313	0.166165
GRIN2A	-0.0395	0.165394
OSBPL2	0.051637	0.165188
APIP	0.093745	0.165088
MIR130B	0.067296	0.164606
NADSYN1	-0.06595	0.164414
REV3L	0.057815	0.164126
FDX1	0.04556	0.164126
CETP	0.083096	0.163349
MBL2	0.052024	0.163348
NT5C1A	-0.06102	0.163191
FOXQ1	-0.05348	0.162916
FUT2	-0.05937	0.161968
PDSS2	-0.09309	0.161655
MIR206	-0.04395	0.16123
MIR7-3	0.041604	0.161157
MPI	-0.09521	0.160955
ARNT2	-0.09162	0.1605
NECAB3	-0.06117	0.159421
PTH1R	0.056962	0.159126
DGKB	0.043433	0.157415
TKTL1	0.046594	0.157066
PPARGC1B	-0.05491	0.156941
C1QTNF12	0.047714	0.156682
CYP19A1	0.050712	0.1562
SOAT2	-0.05145	0.156132
MAPK14	-0.06412	0.155778
LDLRAD4	0.08229	0.155203
HDAC6	0.073092	0.155203
THRSP	-0.04356	0.155203
ARSJ	-0.03795	0.155203
KLF15	0.044599	0.155167
ANGPTL4	-0.04916	0.155133
MIR221	-0.14163	0.155061
ATP10A	-0.11967	0.154884
MIR125B1	-0.04826	0.154493
KLK10	-0.05158	0.154424
DAO	-0.05707	0.153992
SLC9A6	0.063249	0.153846
GDPD5	0.067156	0.153433
ADORA1	0.049601	0.153065
CAVIN1	0.135734	0.152684
CYP17A1	-0.05717	0.151482
TMEM163	0.092286	0.151375
APOC3	-0.04049	0.151204
FTH1	-0.04376	0.15063
CES1	0.081043	0.150443
RNF168	0.076596	0.150272
SLC28A3	-0.07609	0.150187
FGFR4	-0.04355	0.150171
CNGB3	-0.03753	0.148918
TCF3	-0.045	0.147501
SLC10A1	-0.0439	0.146957
SLC38A10	-0.05468	0.146768
GLB1L3	-0.04431	0.146752
ALDH1A3	-0.03968	0.146376
NOS1	-0.04669	0.145652
CD40	0.113592	0.145448
S100A8	-0.16097	0.14471
PEX1	-0.04584	0.143543
PDCD4	-0.08377	0.14331
SULT2B1	-0.04919	0.14323
GLDC	-0.04287	0.143023
AZIN2	0.046518	0.142598
HNRNPH3	0.07397	0.141267
CPT2	0.043324	0.140452
PTGES	0.036056	0.140133
CDKAL1	0.054044	0.139679
VIM	-0.11804	0.138881
MIR150	-0.04622	0.138493
INSR	-0.07654	0.137672
CYP4X1	0.039448	0.137629
CRAT	0.072111	0.137206
GHSR	-0.05057	0.137049
DECR1	0.086978	0.136835
FBP1	0.135709	0.136529
VARS2	0.069951	0.135626
DIO2	-0.05165	0.135058
GCGR	0.038025	0.13451
DDX3X	-0.08769	0.134337
SERHL2	-0.04812	0.134204
TMEM241	-0.04952	0.133941
KHK	-0.05634	0.133896
XBP1	0.075987	0.133716
ALDH1L1	-0.03544	0.133716
NIT2	0.05546	0.132952
TNFSF11	0.046962	0.13237
SARDH	0.067524	0.131356
ACADSB	-0.07404	0.131266
GHRL	-0.12838	0.131104
NOX3	0.04727	0.130841
NFE2L2	-0.06348	0.130508
GGTLC1	-0.04061	0.130431
HOXC10	0.041791	0.130357
MIR124-3	-0.03922	0.130163
TACR1	0.038146	0.128732
RDH12	-0.03865	0.127613
ALDH5A1	-0.09286	0.127598
ENTPD1	-0.09278	0.127317
HCAR1	-0.03745	0.125669
CYP1A2	-0.04872	0.12482
HMOX1	-0.09687	0.124705
ZFP36	0.109112	0.124646
XRN1	-0.05779	0.124588
MTNR1B	0.035352	0.124245
KDM1B	-0.05434	0.123539
UGT3A1	-0.04266	0.123047
ADRB2	-0.04536	0.12203
CANT1	-0.06045	0.121594
OXT	-0.05942	0.121333
KRT18	0.077302	0.121077
DHDH	0.034045	0.12089
GPD1	0.043876	0.120727
MCL1	0.056148	0.120648
PIK3CA	0.080777	0.120097
FTO	-0.02826	0.120012
GPER1	-0.03795	0.117612
NAPRT	-0.05646	0.117071
CTLA4	0.04189	0.116502
ACSM1	-0.04829	0.116361
MLKL	-0.06178	0.116014
HADH	0.10093	0.115817
SLC39A12	-0.04454	0.115213
PYY	0.05568	0.115034
NONO	0.037875	0.114985
C1QTNF6	-0.06759	0.114186
FAM3B	-0.02873	0.113671
MIR106B	-0.04659	0.113561
NDRG1	0.046843	0.113236
ETFDH	0.062314	0.113047
EGLN1	-0.05983	0.113047
GPAM	0.043081	0.112541
FLI1	0.104287	0.1108
ARG2	-0.11157	0.110546
ABCG8	-0.03918	0.110475
ZBTB48	-0.03493	0.110402
MAN2C1	0.049642	0.110239
TRAF4	0.073689	0.10928
WWTR1	-0.10097	0.109168
PPCS	0.04161	0.108473
RUNX1	-0.0301	0.107992
GPC3	-0.0503	0.106884
SMAD4	0.034674	0.10681
DIP2C	-0.03306	0.106756
TNFRSF11A	0.0859	0.106583
AIG1	0.07644	0.106548
SLC1A2	-0.04952	0.106316
NPC1	0.051929	0.106192
WWOX	-0.06666	0.105276
G6PC	-0.02419	0.105139
IL17RA	0.070301	0.104756
PNN	-0.03262	0.104243
FIGN	0.310864	0.104097
CYP2F1	0.046827	0.103721
SLC6A4	0.035002	0.103272
GABBR2	0.032675	0.103191
ADM	0.039488	0.103125
POT1	-0.04951	0.10308
SLC9A5	0.059925	0.102455
TREH	0.027263	0.101474
KLF4	0.079292	0.10114
OLR1	0.21015	0.100432
FBXL2	0.076065	0.099807
ACSM5	0.043082	0.09967
CEBPA	-0.10123	0.099663
NR4A3	0.149575	0.099516
DDT	-0.05448	0.098792
STAT5B	0.051491	0.098635
AKT2	0.038954	0.09835
RBMXL2	0.02891	0.098306
LPCAT4	-0.06593	0.098084
AHR	0.045511	0.097536
CYP27C1	0.043253	0.096275
HOXC9	-0.03364	0.094994
LOXL4	-0.05117	0.094375
INSIG2	-0.05658	0.094203
FAH	0.061818	0.093908
SLC40A1	-0.09429	0.093754
CLCC1	-0.04281	0.093659
NPY	0.030127	0.093453
LPIN2	0.035851	0.092632
SLC11A1	-0.03499	0.09251
STAR	-0.07184	0.091565
NIT1	-0.05812	0.090972
GALP	-0.0319	0.090243
BCO2	-0.04738	0.090042
SSBP1	0.03306	0.089982
SLC16A4	-0.03565	0.088259
UPRT	0.055827	0.087433
GALNT3	0.095659	0.087409
ADH1B	-0.03254	0.087156
BPNT1	0.038278	0.086981
RHCG	-0.02539	0.08676
GCH1	0.12136	0.086561
ARSH	-0.03647	0.085544
SDR16C5	0.033078	0.085533
MIR31HG	0.024757	0.085408
KISS1R	0.029236	0.085258
RBP7	-0.0272	0.084234
TMEM18	0.032477	0.083771
SDC1	-0.03173	0.083771
LIN28A	-0.03483	0.083371
ACE2	0.031078	0.083371
HNF4A	-0.02494	0.08323
CHI3L1	-0.03745	0.083123
GIPR	-0.02579	0.082942
CNGA3	-0.0406	0.082705
CSGALNACT1	-0.07913	0.082565
DPYS	-0.02664	0.080623
TMPRSS6	-0.02282	0.080064
APLN	-0.02706	0.079986
DIP2B	0.04917	0.079584
AMPD2	-0.04911	0.07893
TM6SF2	-0.02035	0.078264
OCA2	-0.02677	0.078185
NPPA	0.027759	0.078034
GSTZ1	-0.03592	0.077921
CEMIP	-0.02808	0.077259
SERPINF1	0.098167	0.077252
NRP1	-0.04114	0.076999
MIR7-2	0.027674	0.076972
MYBPC1	0.019855	0.076731
TRAF2	-0.02944	0.076433
TP63	0.039807	0.07491
CFHR4	-0.02942	0.074629
PON1	-0.02681	0.074594
STC2	-0.02599	0.074465
HTR2B	0.032107	0.074226
PGR	-0.02741	0.074106
GCLC	0.038798	0.073451
RELA	0.042107	0.073085
PPIP5K2	-0.03402	0.072351
AHSG	0.022744	0.072246
MGLL	-0.04589	0.071501
CLOCK	-0.04438	0.071398
ADA	-0.09778	0.07097
SULF1	0.042545	0.070203
GALK1	0.028623	0.069053
PKNOX2	-0.01946	0.068952
IGF1	-0.02611	0.066934
PIBF1	-0.03384	0.066235
GLUD2	0.020698	0.066125
KCNQ2	-0.02639	0.065904
SPARC	0.046737	0.065404
CARM1	0.032728	0.065403
SFTPC	0.02845	0.065085
TGDS	-0.02673	0.064447
APEH	0.036829	0.064412
TRPC3	0.017809	0.064062
SERAC1	-0.03666	0.063245
AK1	0.029335	0.062833
SLC39A6	0.030518	0.062629
OPA3	0.025314	0.062357
MLYCD	0.022633	0.062315
BRS3	-0.02361	0.061843
ACSBG1	-0.02499	0.061214
CHGB	0.023849	0.060899
APOD	0.022719	0.060751
BTBD10	0.032262	0.059937
ALPL	-0.0207	0.058866
ZDHHC13	-0.02371	0.058585
SLC48A1	0.035238	0.058176
KDM4A	-0.02292	0.057994
HNF1B	0.022521	0.057587
PRUNE1	0.043665	0.056928
ASIP	-0.01774	0.05682
LYN	-0.02924	0.054896
TH	-0.02134	0.054532
SLC6A8	-0.02346	0.054316
S100A12	-0.03766	0.053217
NF1	0.059382	0.052724
AR	-0.06744	0.052698
TGFBR3	0.037332	0.052651
CYP20A1	-0.02579	0.051525
CLU	0.087185	0.050838
TMEM269	-0.01945	0.048454
ACADVL	-0.02082	0.048268
MAPK1	0.013644	0.047397
DDHD2	0.019767	0.046004
CYP26C1	-0.01447	0.046004
ACTN3	0.016546	0.045389
GPLD1	-0.0368	0.044332
IP6K3	-0.01524	0.044167
DHRS7	-0.02312	0.043961
NOX1	0.015635	0.043828
NLGN3	0.025889	0.043531
MUC2	-0.01216	0.043291
GAD1	-0.06991	0.043132
PAFAH1B2	-0.03511	0.042643
AGPAT2	0.01743	0.042489
THBS2	-0.01234	0.041871
ITPR2	0.032935	0.041434
CCDC136	0.041944	0.041411
CAV3	-0.01662	0.040662
SLC38A1	0.04469	0.039297
JMJD8	-0.02076	0.0392
C9	0.01569	0.0392
PANK4	-0.01308	0.0392
FBLN1	-0.01159	0.0392
HKDC1	0.014278	0.038236
DIO1	0.016385	0.038158
ONECUT1	0.012709	0.037459
LPL	-0.01274	0.037235
ITPK1	-0.01634	0.036177
CYP2W1	-0.01407	0.036118
ACOD1	-0.01459	0.036015
AFMID	-0.01851	0.035211
PER1	-0.02612	0.034973
APLNR	-0.01797	0.033993
FNDC5	-0.01204	0.033607
APOA4	0.010359	0.033222
SEMA3A	0.083174	0.033067
FGF19	0.010255	0.033039
DDX5	0.015847	0.033017
TNFRSF11B	0.010561	0.032665
YY1	-0.00809	0.032378
GPT	-0.01191	0.032097
SMPD3	-0.01569	0.032046
THAP11	0.012378	0.031921
CES2	-0.01549	0.031803
CSH2	0.016534	0.03176
CYP7A1	0.011705	0.031706
IGFL2	0.012666	0.031651
FOXP3	0.011952	0.03163
BCL3	-0.04782	0.031529
PLPP6	0.050491	0.031364
SLC19A2	-0.02005	0.031364
BPHL	0.025314	0.030783
CRTAC1	0.00908	0.030601
SERPINA3	-0.01664	0.030088
CYGB	-0.01091	0.02961
HSF1	-0.01037	0.02961
AGT	-0.01236	0.028759
NPPC	0.012438	0.027946
ADH7	-0.01246	0.027917
XRCC1	0.013728	0.027773
TMBIM6	-0.01042	0.02761
IL10	-0.01677	0.027292
NPAS3	-0.0104	0.026736
SFRP1	-0.00932	0.025934
SLC2A2	0.010758	0.025898
APOA5	-0.00835	0.024473
MIR192	-0.00967	0.024271
MPV17	0.012887	0.023855
PPARD	0.02142	0.023812
LRP11	-0.00991	0.023554
ADORA2B	0.026479	0.023125
NT5E	0.011948	0.022527
IYD	0.008752	0.022527
CBR1	0.014698	0.022071
GSTO2	-0.01635	0.022006
FKBP1A	0.007371	0.021679
SLC26A4	0.006165	0.020605
PDX1	0.009444	0.018757
EHHADH	0.017636	0.018048
CERS3	0.007479	0.017785
SC5D	0.012356	0.017368
COL3A1	0.008464	0.017208
IGFBP6	-0.00647	0.015439
RBM7	0.010498	0.015422
NHLRC1	-0.01146	0.01536
RSAD2	0.029031	0.015274
YAP1	0.006136	0.014861
PCSK1	0.00424	0.013382
LIAS	-0.01046	0.013319
ADAMTS5	-0.00465	0.01318
SLC6A12	-0.00583	0.013126
STXBP3	-0.00663	0.01257
HSPG2	0.015092	0.012534
ZCCHC8	0.005114	0.012469
BECN1	0.011147	0.011593
PDHX	0.005589	0.011588
KMO	0.01957	0.010928
CACNA1S	0.003214	0.010904
USP20	0.007316	0.010466
PARN	-0.00408	0.010438
SLC38A9	-0.00526	0.009832
STEAP4	0.024604	0.008754
CEBPB	-0.00735	0.008116
MAPT	0.004535	0.008116
AKR1C4	-0.0043	0.007513
CBLC	0.003006	0.00736
CALR	-0.00548	0.006872
MIR210	-0.00281	0.006868
ATP8B4	0.025822	0.006338
GSK3B	0.002421	0.006298
ADD1	-0.00191	0.005909
PFKFB4	0.003556	0.005624
TMPRSS4	0.002631	0.005624
TP73	0.002193	0.005444
TERT	-0.00205	0.005396
CYP1A1	-0.01316	0.005393
APMAP	0.00256	0.004948
HJV	0.001902	0.004102
GPHN	0.002644	0.003827
GIP	-0.00176	0.003424
DDC	-0.00124	0.00323
COMP	0.000939	0.003049
KLF2	0.001485	0.002921
CRP	-0.00117	0.002743
CRY2	0.000947	0.002422
DGKI	-0.00073	0.001843
CYP26B1	0.000687	0.001785
GALNT2	-0.00041	0.000867
SCN1A	0.000128	0.000358
ABCG5	1.84e-05	6.62e-05
[truncated: 25 more columns]

## Sheet: Figure S1
A				B					D														E
	Log2 FC	-log10(q value)		Molecular function					Data										Statistics
CDH9	-4.54763	10.6252			All		Significantly up			CML				Normal						log2(FC)	-LOG10(p)		Compound	Condition	M+0_Rep1	M+0_Rep2	M+0_Rep3	M+0_Rep4	M+1_Rep1	M+1_Rep2	M+1_Rep3	M+1_Rep4	M+2_Rep1	M+2_Rep2	M+2_Rep3	M+2_Rep4	M+3_Rep1	M+3_Rep2	M+3_Rep3	M+3_Rep4	M+4_Rep1	M+4_Rep2	M+4_Rep3	M+4_Rep4	M+5_Rep1	M+5_Rep2	M+5_Rep3	M+5_Rep4	M+6_Rep1
CHRDL1	-3.13259	9.72584		binding (GO:0005488)	0.412		0.403			CML_1	CML_2	CML_3	CML_4	Normal_1	Normal_2	Normal_3	Normal_4		Histamine	2.0222	2.2519		L-aspartate	Normal	77.61	91.85	95.06	89.13	8.08	3.02	3.61	4.39	9.64	2.85	0	3.68	4.58	2.29	1.33	2.81	0.09	0	0	0
RADX	-1.79331	9.72584		catalytic activity (GO:0003824)	0.283		0.37		L-hydroxyglutarate	482558	397231	552479	814162	480587	465103	617041	1.02293e+06		Hypotaurine	-4.6548	2.0451		L-aspartate	CML	87.38	73.2	75.81	54.24	4.58	5.74	6.55	10.91	0	12.15	10.96	19	8.04	7.93	6.23	13.15	0	0.98	0.45	2.7
KCNK5	2.05168	9.05601		molecular function regulator (GO:0098772)	0.166		0.109		S-malate	2.25298e+06	1.61095e+06	2.31765e+06	8.20234e+06	346196	357281	766313	1.21059e+06		Orotidine	3.1708	1.9929		S-malate	Normal	91.11	99.69	93.34	85.9	4.62	0	0	7.92	2.98	0	4.8	3.56	1.29	0.31	1.86	2.61
RNASET2	-1.76604	8.63639		transporter activity (GO:0005215)	0.058		0.051		4-aminobutanoate	172739	598146	978448	380774	805135	606292	167930	385979		s-malate	2.4239	1.8375		S-malate	CML	63.72	75.29	82.16	52.38	4.12	6.03	5.83	11.26	17.49	11.49	8.16	20.18	14.06	7.2	3.84	13.77	0.61	0	0	2.41
PIEZO2	3.58278	8.24795		molecular transducer activity (GO:0060089)	0.05		0.022		4-couramic acid	23713.7	84259.9	109181	166138	89308.1	48978.2	14445.7	539873		L-proline	1.3356	1.5959		AKG	Normal	90.55	99.31	68.26	96.63	1.97	0	0	0	6.99	0.69	31.74	3.37	0.49	0	0	0
TPTEP1	-2.79702	7.3851		structural molecule activity (GO:0005198)	0.017		0.026		4-guanidinobutanoate	15325	154791	440140	23270.3	240905	259205	32129.2	42014.9		Creatine phosphate	2.9877	1.408		AKG	CML	76.17	78.59	85.97	59.11	0	3.11	2.38	6.71	23.14	14.99	10.78	22.45	0.69	2.89	0.88	6.97	0	0.41	0	3.52	0	0	0	1.24
ELOVL6	1.59997	7.38091		molecular adaptor activity (GO:0060090)	0.009		0.01		7-methlyguanine	1269.71	9375.39	4786.23	92.8326	1796.78	92.8326	1144.72	92.8326		Inosine	-2.1385	1.2011		ATP	Normal	45.19	52.75	72.75	41.23	0.04	0	0	1.52	3.47	2.89	0	6.45	2.23	1.58	0	3.78	2.46	1.91	0	5.16	46.61	40.88	27.25	41.86
SLC7A5	2.36363	7.34679		translation regulator activity (GO:0045182)	0.005		0.009		N Acetyl-aspartate	588201	2.57532e+06	2.62238e+06	1.67276e+07	2.13142e+06	480530	703512	8.66048e+06		L-cystathionine	4.6283	1.19		ATP	CML	28.05	26.28	19.22	15.48	0	0.02	0	0.34	0.58	3.64	4.51	3.6	1.19	2.69	3.8	2.13	0.08	2.39	2.96	2.53	68.84	63.77	69.51	71.63	1.25
TCF4	-1.06723	7.34679							Acetyl-carnitine	1.07378e+07	4.27092e+07	4.07683e+07	5.91827e+07	5.95806e+07	2.27438e+07	1.93142e+07	6.76032e+07						Citrate	Normal	74.79	90.08	98.83	87.39	6.92	3.2	0	3.53	11.9	4.34	0.15	6.01	4.65	2.25	0.57	2.6	1.33	0.12	0	0.43	0.41	0	0	0.03	0
CD36	4.79321	7.31158		Biological process					Acetyl-choline	193988	225450	257609	329017	686205	332321	181963	243710						Citrate	CML	61.81	52.54	66.93	36.39	2.28	6.23	6.37	7.29	21.08	25.2	16.67	29.32	10.2	8.44	6.84	12.06	4.62	5.01	2.35	8.92	0	2.25	0.84	4.89	0
PLTP	1.4356	7.26122			All		Significantly up		AMP	30472.6	73713.6	136004	92.8326	83703.4	59527.9	12962	92.8326
MTHFD1L	0.827367	7.20831		cellular process (GO:0009987)	0.293		0.332		AKG	150629	202974	253807	1.25997e+06	251990	95458.6	48530.6	404837
DIAPH3	1.71254	7.1549		metabolic process (GO:0008152)	0.184		0.215		Allantoin	92.8326	8893.96	14201.7	7478.48	14165.9	4825.14	92.8326	54460.1
HOMER2	0.963874	7.1549		biological regulation (GO:0065007)	0.169		0.146		Arachidonic acid	92.8326	39520.5	50132.4	31668.6	25023.8	41482.7	92.8326	198305
PDE4DIP	-1.92598	6.76447		response to stimulus (GO:0050896)	0.082		0.078		ATP	720419	2.02652e+06	2.12328e+06	1.08979e+07	1.90122e+06	719531	547380	5.71484e+06
TAFA2	-2.59524	6.75449		localization (GO:0051179)	0.07		0.075		Betaine	8.40301e+06	2.15703e+07	2.28897e+07	2.11402e+07	1.88735e+07	9.97658e+06	7.11876e+06	2.35745e+07
GIMAP2	-1.62581	6.75449		signaling (GO:0023052)	0.063		0.05		Carbamoyl phosphate	3.19167e+06	3.09391e+06	6.71353e+06	1.03499e+07	5.92836e+06	5.48451e+06	4.70166e+06	1.60673e+07
LMNA	1.81555	6.73049		Other	0.139		0.104		Choline	9.14672e+06	8.98569e+06	6.98028e+06	4.36752e+06	1.34423e+07	6.42352e+06	1.6845e+07	8.0787e+06
SLC1A5	1.53709	6.73049							Citrate	848623	4.43061e+06	6.6639e+06	1.6656e+07	4.15034e+06	3.04464e+06	428389	1.25745e+07
PRDM5	-0.8946	6.70997		Protein class					Citrulline	641305	1.06617e+06	1.51393e+06	1.19611e+06	909653	651477	520907	2.02176e+06
XRCC2	2.03507	6.70115			All		Significantly up		Creatine	9.35263e+06	1.70415e+07	1.89674e+07	2.2929e+07	2.68886e+07	2.14222e+07	9.08458e+06	3.48594e+07
CDC6	2.66495	6.68613		metabolite interconversion enzyme (PC00262)	0.159		0.189		CDP-choline	151174	52957.9	29545.6	92.8326	17874.1	57859.5	72554.8	92.8326
GSR	1.29113	6.66959		nucleic acid metabolism protein (PC00171)	0.08		0.149		D-Fructose	215392	423292	418359	3.50511e+06	1.4994e+06	455823	441488	2.05351e+06
DPEP3	-0.87155	6.51856		protein modifying enzyme (PC00260)	0.122		0.139		D-glucosamine	136010	11904	2679.32	92.8326	6224.05	92.8326	36698.2	92.8326
ORC6	1.32745	6.41454		transporter (PC00227)	0.084		0.081		Glucose 6-phosphate	92.8326	5820.16	16205.5	114507	1924.59	92.8326	92.8326	33172.5
EXO1	2.06998	6.39041		protein-binding activity modulator (PC00095)	0.061		0.055		DHAP	119351	8428.96	32244.9	499417	9440.62	10300.9	7924.81	54071.2
SPC25	2.5148	6.33255		cytoskeletal protein (PC00085)	0.046		0.052		Dodecanoic acid	474703	850157	1.95683e+06	2.69638e+06	1.76367e+06	2.17957e+06	956507	4.78275e+06
APPL2	-0.78634	6.32422		gene-specific transcriptional regulator (PC00264)	0.111		0.049		Formyl L-methionyl	92.8326	15566.1	13039.9	12269.4	12475.8	2676.69	92.8326	3447.16
ITGA2B	2.91345	6.30539		translational protein (PC00263)	0.029		0.058		Fructose bisphosphate	35621.9	27935.8	53200.1	1.03407e+06	12863.5	4112.23	3228.34	222816
NAALADL2	-1.33443	6.27409		transmembrane signal receptor (PC00197)	0.084		0.035		Glutamate	1.11953e+07	1.75267e+07	2.34346e+07	8.31021e+07	1.85473e+07	9.7218e+06	7.93501e+06	5.52942e+07
CBX7	-1.13113	6.24109		Other	0.225		0.193		Glutamine	1.61637e+07	4.17085e+07	5.17152e+07	7.33157e+07	3.1942e+07	1.02454e+07	1.49487e+07	7.91616e+07
CTTNBP2	2.45792	6.19928							Glycerol 3-phosphate	503338	413181	362685	1.09963e+06	240760	120197	182699	822873
ERICH1	-1.21811	6.19791							Glycine	629558	819204	1.33734e+06	917605	802857	786266	600835	964099
DHX33	0.843262	6.17914							Guanidinoacetate	19619.3	24939	6038.07	512.144	13673.9	23379.7	26285	48516.8
NT5DC2	1.35345	6.17783							Guanine	7371.5	140122	69390.5	46713.5	72567.5	123796	12256.8	173003
AEN	1.17943	6.17783							GDP	92.8326	23498.1	26818.6	175908	20154.6	4718.32	92.8326	84462.7
NET1	1.77097	6.08197							GTP	24614.7	119547	174927	1.05531e+06	154640	54348.2	3361.01	525657
RRN3	0.98246	6.08197							Hexanoic acid	222407	525214	1.08345e+06	92.8326	924390	1.20402e+06	246401	92.8326
CLN6	0.980088	6.08197							Hypoxanthine	62948.9	787981	205988	136944	696549	592564	227130	3.11295e+06
MTIF3	-0.72615	6.08197							L2PG	32761	30291.5	48147.2	1.2606e+06	25478.1	11199.2	2146.49	139894
C2CD2	-1.08556	5.9914							L-aspartate	1.16036e+06	6.27562e+06	8.5471e+06	2.4939e+07	4.31676e+06	1.82814e+06	858776	1.49419e+07
TPI1	0.849265	5.9914							L-carnitine	4.21061e+06	1.17369e+07	7.6474e+06	5.28003e+07	7.34372e+06	2.80853e+06	635556	3.52328e+07
ODC1	1.44289	5.93554							L-cysteic acid	92.8326	102619	57643.3	680033	105855	25951.3	92.8326	231983
CDC45	2.37961	5.93181							L-ornithine	294483	258414	441659	530306	382762	315847	153003	1.41669e+06
TIMP3	1.85245	5.84771							Serine	92.8326	272923	636824	273485	519712	360728	92.8326	406803
MCTP2	-0.87335	5.84771							L-valine	61331.5	163597	249063	314869	220216	149659	20843.2	1.1222e+06
DSCC1	1.49612	5.84466							Lactate	1.8269e+07	4.46503e+06	7.99543e+06	9.72807e+06	7.25801e+06	7.13639e+06	1.67983e+07	1.81577e+07
APBA2	2.83548	5.84164							Leucine	1.30242e+07	1.71043e+06	2.56741e+06	3.23923e+06	2.11085e+06	1.21416e+06	3.09843e+07	7.94048e+06
GATA1	2.28828	5.82974							Linoleic acid	2429.18	459087	1.05258e+06	712385	847891	971484	22943.5	2.1606e+06
POLE2	1.85011	5.82974							Linolenic acid	92.8326	5348.97	16938.9	10148.8	7279	17597.8	92.8326	115418
TUBB6	1.3007	5.80687							Myristic acid	1.06224e+06	944875	2.02225e+06	2.44075e+06	1.93429e+06	2.05855e+06	2.32862e+06	5.26077e+06
STON2	1.03993	5.78516							N-acetyl-L-alanine	92.8326	99772.1	111521	247322	101284	80543.2	92.8326	223912
SPATA7	-0.88089	5.78516							N3 N4-dimethyl-L-arginine	16699.2	54467.9	55203.1	81467	85646.1	43853.1	13768.8	118518
PTPN7	0.700999	5.76955							NADH	66950.2	92.8326	92.8326	551690	92.8326	92.8326	42696.6	165410
SLC24A3	2.90747	5.76195							Octanoic acid	445565	1.08222e+06	2.27149e+06	1.99707e+06	2.19609e+06	2.57501e+06	532748	4.08324e+06
MBOAT2	1.23135	5.76195							Oleic acid	58229.3	1.26157e+06	2.81415e+06	2.51202e+06	2.19329e+06	2.84055e+06	207360	7.81253e+06
FCGR2A	4.54671	5.75449							Orotidine	2.68661e+06	8.74623e+06	9.09052e+06	1.33669e+07	2.23426e+06	787666	140676	600708
DPP10	2.65102	5.75449							Palmitate	1.04514e+06	1.41985e+07	3.54885e+07	1.34644e+07	2.39788e+07	3.43795e+07	2.41854e+06	2.76676e+07
PRPF19	0.821063	5.75449							Palmitoleic acid	17981.1	331291	595569	1.12343e+06	597299	517495	34445.5	3.93211e+06
MILR1	-1.21678	5.69897							PEP	12072.6	10841	20464.1	422167	11121.4	3873.19	92.8326	41935.4
EIF2AK1	0.910613	5.69897							MTA	6693.07	273776	384600	362433	177785	85988.4	1253.94	86496.3
CENPM	0.615275	5.69897							ADP	205696	437864	501624	1064.67	385060	180466	191710	3724.24
NCAPH	2.27195	5.6968							Adenosine	7301.61	211868	142028	92.8326	90565.2	61951.9	3336.28	92.8326
TICRR	1.98207	5.69465							B-alanine	88395.5	167458	245326	51152.1	422036	191041	159943	84765.3
ANK1	2.44742	5.68613							Carnosine	5175.63	40124.5	53672	25720.8	50937.6	8415.44	13060.7	89949.6
XK	2.74444	5.67985							Creatine phosphate	22572	16123	65656.9	20085.2	6040.13	92.8326	9462.04	92.8326
EZH1	-1.03463	5.67366							Creatinine	1.78527e+06	5.32105e+06	7.90611e+06	4.24992e+06	8.39978e+06	3.78932e+06	1.3729e+06	1.13271e+07
MCM10	2.04822	5.65561							CDP	4848.96	3564.66	1739.99	92.8326	1742.04	851.006	5218.52	92.8326
RAD54L	1.12855	5.65561							CTP	46480.7	154028	151698	92.8326	156122	73644.6	31992.3	92.8326
DTL	2.54564	5.65365							Glutathione	8.3277e+06	2.10256e+07	2.85119e+07	8.1915e+07	1.39022e+07	2.19204e+06	4.90971e+06	5.45491e+07
KNL1	1.70476	5.65365							GMP	10695.1	1688.83	6267.68	31867.8	1004.11	913.853	2727.99	19113.5
GIPC2	-1.37214	5.65365							Histamine	3.22511e+06	4.86371e+06	8.12943e+06	2.0911e+06	1.13575e+06	870159	1.08341e+06	1.41808e+06
NCAPG	2.39425	5.64016							Hypotaurine	11727.1	1138.77	92.8326	92.8326	122140	41581.3	141382	23681.4
SPNS1	0.819802	5.64016							Inosine	2017.01	4354.84	1249.7	92.8326	14524.8	10000.5	5352.96	4088.88
PTH2R	1.25879	5.63078							L-alanine	4.73725e+06	7.16916e+06	8.41802e+06	8.63109e+06	5.1389e+06	2.21967e+06	2.72592e+06	8.69789e+06
TMTC2	-1.35331	5.61979							L-arginine	409122	1.16599e+06	2.16753e+06	1.05701e+06	1.47432e+06	1.49417e+06	295948	4.54124e+06
AGO4	-0.60506	5.61979							L-asparagine	484005	709288	894925	1.50974e+06	605196	320266	351359	1.27407e+06
ARMC6	0.872855	5.61083							L-cystathionine	24579.7	464.163	1024.5	17001.5	92.8326	92.8326	679.602	876.243
SELL	-1.92993	5.60907							L-Cystine	64287.7	29065.4	53226	22989	62931.5	30258	39482.6	327605
YPEL1	-1.48117	5.5376							L-isoleucine	1.05287e+06	1.54415e+06	1.97865e+06	20292	1.99964e+06	1.07402e+06	2.96139e+07	7.43897e+06
STRIP2	2.62372	5.52724							L-lysine	559912	351027	597324	682384	517739	391156	301159	2.23779e+06
PRKAR2B	2.04065	5.51286							L-methionine	170366	185449	272075	226799	286391	177584	178793	1.10445e+06
TEAD4	0.912906	5.51286							L-phenylalanine	747428	1.42232e+06	1.85195e+06	2.73319e+06	1.58097e+06	843998	507517	7.77094e+06
ZNF83	-1.07855	5.50584							L-proline	6.40655e+07	1.04848e+08	8.1354e+07	1.17172e+08	3.96203e+07	1.73427e+07	1.81483e+07	7.04793e+07
ITGB3	3.98908	5.49621							L-threonine	2.96093e+06	5.01025e+06	5.75356e+06	7.9224e+06	3.8091e+06	1.56413e+06	1.69056e+06	8.9154e+06
MAN1A1	-3.18336	5.49621							L-trypophan	1.24349e+06	1.62985e+06	1.97826e+06	3.96179e+06	1.44123e+06	772648	850839	7.20325e+06
PDK1	1.02461	5.49621							L-tyrosine	688313	1.14193e+06	1.52117e+06	2.04418e+06	1.2746e+06	787398	508178	6.16037e+06
C19orf48	0.869292	5.49621							NAD	182564	608528	437299	3.53197e+06	539285	183021	156581	2.16602e+06
ASPM	2.21974	5.48812							Phosphocholine	8.26006e+06	2.66498e+07	3.42862e+07	6.89718e+07	2.70575e+07	1.09414e+07	8.54276e+06	4.21197e+07
ORC1	1.78792	5.47625							SN-glycero-3-phosphocholine	2.96065e+07	6.27928e+07	8.12293e+07	2.34328e+08	5.14456e+07	1.39351e+07	2.09185e+07	1.66836e+08
DCTN4	0.64171	5.46852							Propionyl-carnitine	187873	1.95428e+06	1.0854e+06	2.50193e+06	578698	164304	58792.4	873124
RASSF6	-3.52962	5.45842							Pyruvate	545387	102123	263115	217572	268333	263999	638976	611137
TYMS	2.47558	5.45346							SAM	4807.64	53458.2	73266.8	353848	19293	2343.46	92.8326	93658.4
MAP4K4	0.876036	5.43533							Stearic acid	700213	1.18861e+07	3.23481e+07	9.09199e+06	2.02929e+07	3.10205e+07	1.6729e+06	1.87223e+07
CDC25A	1.89204	5.42481
KALRN	0.84757	5.41908
ABCA9	-1.27216	5.40012
SLC25A37	1.04416	5.39255
PIK3AP1	0.972721	5.39147
PIK3IP1	-1.48076	5.38828
CKS2	1.28952	5.36856
LAMA5	0.836796	5.36856
STK39	0.561813	5.36856
ZNF862	-0.98596	5.32239
YARS1	1.08788	5.31158
CLSPN	2.56394	5.3098
CLEC2B	-1.62046	5.3098
EFCAB5	-0.75863	5.3098
STX3	-1.59133	5.27246
PNP	1.56321	5.2644
MND1	1.92924	5.23732
BRCA1	1.61315	5.23732
SATB1	-0.81678	5.23732
CHMP4C	-0.88456	5.23582
FAM83D	1.09495	5.22548
CTPS1	1.25648	5.18642
PBXIP1	-0.86085	5.18642
MKI67	2.33384	5.16241
GARS1	1.07322	5.16241
THEMIS2	-1.27781	5.15739
FAM30A	-2.34875	5.14569
TIMELESS	1.053	5.13906
TMEM106C	0.958718	5.13136
ASF1B	2.2135	5.1261
MYBL2	1.97956	5.1261
PKMYT1	1.292	5.1261
GRWD1	0.677455	5.1261
MCM2	1.19544	5.12552
MTHFD1	0.970888	5.12148
DNAJC6	1.67082	5.1209
NCAPG2	1.25157	5.11182
SELENOI	1.21387	5.11182
DOLPP1	1.04513	5.11182
DDB1	0.61146	5.11182
RAB38	1.17932	5.10237
KIF2C	1.77686	5.09637
CRIM1	-1.42166	5.08092
CENPO	1.1758	5.07883
DENND11	-0.91033	5.07624
UHRF1	2.16217	5.07572
PACRG	-0.83333	5.07572
GATA3	-1.69319	5.06349
TMEM50B	-0.79973	5.05404
AP3M2	-0.79891	5.05404
KLF3-AS1	-1.75992	5.04721
CHAF1B	1.30144	5.02872
MIR10A	-1.5639	5.01011
ESPL1	1.27084	5.00966
RGS6	2.63541	5.0048
ESCO2	2.47546	5.0048
HSPH1	1.6861	5.0048
ATP7B	1.5757	5.0048
FANCI	1.46482	5.0048
TMBIM1	0.816315	5.0048
MIIP	0.818923	5.00044
SUV39H2	1.04276	5
NUF2	1.94181	4.9914
IARS1	0.607237	4.9914
TTC7B	0.862286	4.98716
MTERF4	-0.64141	4.98716
TOP2A	2.39102	4.97881
POLQ	1.47823	4.97881
ACSS3	-1.31774	4.97881
PSTPIP2	1.51032	4.97469
PCLAF	2.93758	4.95468
BAALC	-2.5015	4.95468
FANCC	0.653558	4.95468
TPM2	-0.9757	4.95078
PYCR1	0.859752	4.94309
PSIP1	-0.50193	4.9393
ERAL1	0.989403	4.93554
ADNP2	0.813568	4.93554
B4GALT3	0.772192	4.93554
STEAP3	1.31191	4.92812
CDH2	-1.78889	4.92445
STIL	1.67387	4.92445
ZGRF1	1.1755	4.92445
DNA2	1.09587	4.92445
SLC5A6	1.06445	4.92445
PISD	0.600529	4.92445
NT5C2	-0.57855	4.92445
MCM4	1.41556	4.9101
OR2L13	-1.78902	4.88941
GINS1	1.76493	4.88941
ARAP2	-1.67105	4.88941
PRC1	1.54832	4.88941
AZIN1	1.00295	4.88941
SSBP2	-0.74191	4.88941
PKN3	0.615097	4.88941
GINS2	2.07129	4.87615
SH3D21	-0.56362	4.87615
PNISR	-0.8844	4.86967
CEP55	1.96866	4.86328
GRAMD1C	-1.89981	4.86328
VWDE	-1.88505	4.86328
ABCC4	1.59178	4.86328
KIF23	1.53128	4.86328
GINS4	1.39742	4.86328
TFPI	-1.10935	4.86328
MRPS35	0.94396	4.86328
SPON1	-0.7916	4.85387
DYNC2I2	0.830656	4.84771
KIF14	1.41508	4.82391
PTBP1	0.616302	4.82102
JAZF1	1.11019	4.81816
SIGMAR1	0.578475	4.81816
GIMAP7	-1.69842	4.81531
FAM111B	2.57215	4.80967
TBRG4	0.721032	4.80967
KIF11	1.66319	4.8041
WT1-AS	0.987162	4.8041
GPSM2	-1.31322	4.80134
MIR570HG	-1.36874	4.78781
DKC1	0.752094	4.78252
NKX2-3	-0.58052	4.78252
NOL6	0.582753	4.767
NUP58	0.749926	4.76447
ZNF367	1.2086	4.76195
RAD51	1.85274	4.75696
PAX8-AS1	-1.90772	4.73993
NDUFB9	1.10915	4.73993
FBXO15	-0.57466	4.73283
ZBTB18	-0.52111	4.73283
HNRNPAB	0.8429	4.73049
RRP9	0.612726	4.72816
ATAD2	1.06669	4.72354
HOXA3	-1.68803	4.71897
MMP28	-1.0058	4.71897
STARD8	1.00535	4.71897
DDB2	0.735684	4.71897
GRB10	0.709557	4.71897
ATRX	-0.63732	4.71897
FAM207A	0.581901	4.71897
ZNF808	-0.51061	4.71897
MCM7	0.903788	4.71444
AUNIP	1.22744	4.69897
MCU	0.781097	4.69897
TIMM50	0.814967	4.6925
MSI2	-1.18517	4.68194
CPA3	2.59802	4.67985
NOP2	0.799798	4.67985
KCNK6	0.980377	4.67366
ELAVL1	0.544471	4.67366
XYLB	0.943991	4.66959
TNRC18	-0.89782	4.66959
ARGLU1	-0.67624	4.66959
SLC35E2A	-0.62742	4.66959
COBLL1	-1.76318	4.66756
TTC9	-0.66054	4.66756
PRDM2	-0.53817	4.66756
IGF1R	-1.46755	4.65956
CDC42EP3	0.688918	4.65956
HOXA4	-2.28954	4.65561
FRRS1	1.7387	4.65561
USP6	-0.87345	4.65561
PARP4	-0.63519	4.65561
SPAG5	1.39614	4.6517
ICOS	1.94835	4.64397
MELK	1.93695	4.64397
ERG	-1.29782	4.64397
BTN3A3	-1.20772	4.64397
TBC1D12	-1.09669	4.64397
TFB2M	1.03735	4.64397
TAAR3P	-0.79894	4.64397
PRKAB1	0.718129	4.64397
ACTN1	1.78822	4.64206
CHEK1	1.78508	4.6216
CEP120	-0.61729	4.61979
HJURP	1.50481	4.61439
CENPN	1.34447	4.61261
CIAPIN1	0.709318	4.61261
CSF1	1.67202	4.61083
SLC38A5	0.848152	4.61083
MOCOS	0.789127	4.61083
BOP1	0.663122	4.61083
ADGRE1	-0.96261	4.60555
BCL11A	-1.63843	4.59688
PPM1D	0.733465	4.59688
ATP6V0A2	0.644099	4.59688
HOXB4	-0.54396	4.59688
PAICS	0.915634	4.5817
POLI	-0.62772	4.5817
CCNB2	2.66156	4.57349
BYSL	1.09179	4.57349
LRRN1	-2.284	4.57025
RFC3	1.07531	4.57025
SSH2	-0.77499	4.57025
DAD1	0.643781	4.57025
TPX2	1.62139	4.55909
ZMAT3	1.32587	4.55909
SNX4	0.856225	4.55909
MFN2	0.713681	4.55909
HSD17B12	0.703623	4.55909
AAMP	0.643296	4.55909
LAT	2.37681	4.54212
ACER3	1.11799	4.54212
MTA2	0.68028	4.54212
KIF15	1.88061	4.5391
FOXP1	-0.56632	4.53611
UBE2T	1.37827	4.53313
XPNPEP1	0.77648	4.53313
TUFM	0.69196	4.53018
PDLIM1	2.12641	4.52578
TUBG1	0.657366	4.52578
PKM	0.924923	4.51999
BMP2K	0.880406	4.51999
UBXN8	0.740104	4.51999
LIF	1.63276	4.51856
PCNA	1.82009	4.5157
DDX21	1.13776	4.5157
PARVB	0.835397	4.5157
ZNF208	-0.60586	4.5157
BTN3A1	-1.18575	4.51286
MICAL2	1.86221	4.51004
NPR2	-0.82974	4.51004
TRIM28	0.552122	4.50864
OR3A1	-0.71982	4.50446
FANCE	0.69199	4.50307
CIT	1.46095	4.49621
IMP4	0.635662	4.48149
FAM160B1	-0.61459	4.47886
SMAD1	-0.7439	4.47756
MINPP1	1.16927	4.47625
STPG2	-0.98612	4.47625
MARF1	-0.66826	4.47625
H3C7	1.51027	4.47237
COTL1	1.21504	4.47108
SLC25A15	1.54902	4.46852
PYGL	-0.8162	4.46852
TMEM97	0.900501	4.46092
PTBP3	0.498892	4.45967
NDC80	1.83471	4.45842
ATP5MC1	0.769014	4.45346
EFCAB14	-0.6076	4.45346
GEN1	0.929001	4.451
SSBP3	-0.51729	4.44855
BNIP1	0.855099	4.44612
PROS1	2.30936	4.44491
GSPT2	-0.75562	4.43415
TRIM66	-0.79436	4.42366
KEL	1.61895	4.42136
ANKRD44	-1.03835	4.42136
CPNE5	0.822903	4.41908
GPD2	0.912443	4.41567
TGFBRAP1	-1.01432	4.41229
MFSD2A	1.68221	4.40893
WDHD1	1.23218	4.40893
SGO1	1.88017	4.39255
FOXM1	1.81672	4.39255
RANBP1	1.37248	4.39255
SSX2IP	1.31744	4.39255
CYBRD1	-1.10975	4.39255
ENC1	0.871029	4.39255
COPS9	0.548287	4.39255
GET4	0.516873	4.39255
CENPF	1.5502	4.38828
ST18	-1.14213	4.38828
DNAH10	-0.79115	4.38722
SLC16A1	1.07614	4.38405
CDCA5	1.41085	4.37986
HOXA-AS2	-0.64009	4.37882
ZNF250	-0.46572	4.37882
GPRIN3	-1.61207	4.37779
FXN	0.701499	4.37675
PKIG	1.03439	4.37469
HASPIN	1.09341	4.37263
HOXA6	-1.94687	4.36552
RRP15	0.981504	4.36552
SURF4	0.713999	4.36552
H2BC21	-1.52798	4.36251
MTFR2	1.50815	4.36251
NOC4L	0.571739	4.36251
SCML4	-0.69358	4.35164
EIF4H	0.555425	4.34775
ASCC2	0.426034	4.34775
GASK1B	-2.40079	4.34199
DEPDC1B	0.943223	4.34103
XPO5	0.616205	4.34103
SH2D2A	1.25899	4.3363
PRMT5	0.75443	4.3363
EVI2B	-2.13304	4.33536
ARMCX2	-0.84309	4.33536
MRPL3	0.805244	4.33536
PLCL1	-0.68045	4.33348
SLC25A39	0.586733	4.33348
CELF6	-0.441	4.33348
WT1	1.28188	4.33255
TTK	2.19409	4.32975
CCT5	1.37295	4.32975
NAA10	0.706703	4.32975
SHMT2	1.06039	4.32422
DNAJC9	0.774092	4.32422
NSUN5	0.511424	4.32331
PCDH9	-1.6513	4.31876
HOXB3	-1.25956	4.31876
C3orf14	-1.1395	4.31876
ZBTB25	-0.45925	4.31876
STXBP6	1.23412	4.31515
SPOCK3	-1.13265	4.31426
CIP2A	1.02882	4.31426
PRKG2	-2.31061	4.30627
SNX5	0.552403	4.30364
KIF4A	1.16541	4.2993
TCP1	0.533797	4.29671
AQP3	1.15602	4.29414
FRY	-1.90432	4.29243
SRM	0.730539	4.28567
TK1	1.49772	4.27984
ZNF521	-1.43227	4.27737
KIF3C	0.651245	4.27737
WDR46	0.497202	4.27572
PDCD1LG2	-1.24622	4.27409
MAST3	-0.80607	4.27409
PLD6	0.433802	4.27409
NCAM2	-0.71354	4.27327
GART	0.617574	4.27327
AKTIP	-1.02967	4.27246
AKNA	-0.93491	4.27246
ZNF217	-0.7526	4.27246
ENO3	0.661406	4.27246
ALOX5AP	2.5236	4.26922
DGKD	1.27226	4.26922
DCT	-0.36485	4.26922
WDR4	0.704538	4.26281
ZC2HC1A	-1.51212	4.26122
PDLIM7	0.858946	4.26122
FUS	0.659095	4.25964
SELENOP	-2.2839	4.25885
ATF7IP	-0.68747	4.25493
PSMC4	1.06489	4.25415
ASCC3	0.625123	4.25415
NDUFB11	0.780112	4.25337
CENPU	1.62945	4.2426
RAP2B	0.715625	4.2426
LGALSL	2.74188	4.23958
RHBDD2	0.830721	4.23732
MN1	-0.75411	4.23732
STK38	-0.58835	4.23732
SHCBP1	1.75891	4.23284
ARHGEF17	-1.0911	4.23284
BSG	0.458721	4.23136
BAALC-AS2	-0.96681	4.21968
RRM1	0.941515	4.21824
PMAIP1	1.87947	4.21254
HOXA5	-1.65613	4.21254
GVINP1	-1.6387	4.21254
ELOVL1	0.75797	4.21254
ISCU	-0.61448	4.21254
CMTM5	2.94406	4.20831
TSPAN7	-1.75774	4.20412
SCFD2	0.78523	4.20412
XPA	-0.8115	4.20273
FNDC3A	-0.66663	4.1986
TBC1D2B	-1.0126	4.19586
ZNF302	-0.77096	4.19586
RPP25	-0.69992	4.19586
DCAF4	0.644984	4.19586
KAT6A	-0.47153	4.19586
SLC4A5	-1.2992	4.1945
NR2F6	0.472849	4.19382
FGF16	-1.26851	4.18977
COX7A2	1.22636	4.1798
RFWD3	0.738424	4.17914
PPP5C	0.567499	4.17653
TCTEX1D1	-2.26606	4.17328
FAM227B	-0.88486	4.17328
NEGR1	-2.02257	4.1707
CEP126	-1.36753	4.1707
GIMAP8	-1.14492	4.1707
CENPH	1.07584	4.1707
PPRC1	0.814512	4.1707
CCM2	-0.725	4.1707
AURKA	1.7385	4.16813
IFNAR2	-0.658	4.16685
LY96	-2.3645	4.16431
ZWINT	1.32849	4.16368
ACLY	0.703153	4.16368
ARID1B	-0.56542	4.16241
ISOC2	0.567141	4.15989
ANLN	1.85888	4.15864
LOC100128288	-1.69878	4.15615
UROD	0.804322	4.15615
CDCA2	1.38207	4.15243
CACYBP	1.17216	4.15058
MCM3	0.929667	4.14997
DDIAS	1.49349	4.14935
FAT4	-1.92851	4.14388
LRRC37A6P	-0.91783	4.14388
ADRM1	0.853657	4.14388
SENP1	0.516905	4.14388
FUCA1	-0.68905	4.14206
CCNA2	1.80379	4.13966
CHAF1A	0.852385	4.13966
PNRC1	-0.71959	4.13847
HSPA4	0.836415	4.13668
BMP4	-0.64788	4.13668
CCNL2	-0.53629	4.13668
CDC27	0.560157	4.13253
E2F7	1.42913	4.1232
OIP5	1.04682	4.1232
PCMTD2	-0.90518	4.1152
USP5	0.624313	4.11464
CDKL5	-1.0384	4.11238
VCL	1.42789	4.1079
LYRM1	-0.7831	4.10679
ESYT1	0.487048	4.10568
CDKN3	1.75571	4.10458
SH3TC1	-0.80701	4.10347
KMT2A	-0.66664	4.10182
ALYREF	1.23363	4.10128
LRRC59	1.02106	4.10128
DPYD	-1.00104	4.10128
ABCA6	-0.91511	4.10128
POLR2E	0.636151	4.10128
MRPL37	0.488746	4.10073
PLK4	1.72809	4.10018
PKP2	-0.78365	4.09583
B4GALT6	-1.12172	4.09366
MCM5	0.876225	4.09044
KLHL24	-0.69619	4.08991
NOC2L	0.625402	4.08725
MIR99A	-1.11608	4.08407
CDK1	2.07988	4.08145
SNX29	-0.75285	4.07935
ACKR3	-1.6496	4.0752
ST3GAL4	1.07469	4.0752
CPPED1	0.978826	4.06956
IPO4	0.847172	4.06956
CALU	0.84066	4.06956
ELK4	-0.44389	4.06702
CLPB	0.547912	4.06399
TROAP	1.29583	4.06298
NOP58	0.81318	4.06298
TTLL12	0.741795	4.06298
PUS7	1.23323	4.06148
CARF	-1.20712	4.06148
EIF3B	0.562879	4.05998
ZNF766	-0.5904	4.05404
ZNF404	-1.19593	4.05355
FANCD2	0.986455	4.05355
CFL1	0.488822	4.05355
POLD1	0.713735	4.05257
KIF18B	1.00556	4.05061
PM20D1	-0.75877	4.05061
PRR3	0.482659	4.05061
MPV17L	1.08604	4.04191
CCNG2	-0.57464	4.04048
PLP2	0.511704	4.04048
B3GNTL1	-1.00767	4.03905
NLGN1	-1.48395	4.03716
NDUFS1	0.599976	4.03574
DCTPP1	0.861218	4.03105
DEPDC1	1.48634	4.02965
CACNA1D	1.68004	4.02872
ARFGAP2	0.415012	4.02872
DUSP18	-1.04101	4.02595
ARRDC2	-1.11077	4.02136
WDR5B	-0.77779	4.02136
GTPBP4	0.962854	4.01909
GATA2	1.55185	4.01728
WDR76	1.04321	4.01728
POLD2	0.905986	4.01728
SDK2	-0.79483	4.01412
SNORD14C	0.971079	4.00833
RANBP17	0.657845	4.00833
POLA2	0.623601	4.00833
PCCB	0.923669	4.00612
TBPL1	0.893983	4.00612
PTPN11	0.54468	4.00612
DLGAP5	2.15744	4.00568
OR3A2	-1.01995	4.00524
ZNF880	-0.45862	4.00524
RBM47	-0.77445	4.00349
LCP2	0.606054	4.00131
FAM83A	1.37841	3.99975
DTNBP1	-0.54147	3.99975
PPP1R14A	0.877536	3.99859
ZBTB4	-0.66523	3.99859
KBTBD3	-0.77348	3.99487
CLUH	0.807778	3.99443
CLDN15	-0.87958	3.99412
TRIP13	1.27001	3.99348
ADAM28	-2.25806	3.99328
CATSPERE	-0.88065	3.98759
PLAG1	-2.47956	3.98114
PPIL1	0.829996	3.97948
IRF1-AS1	-0.70137	3.97342
NUSAP1	1.41077	3.97058
CYP2B7P	-1.42064	3.96714
TMOD2	-1.33587	3.9611
PLEK	2.41773	3.96015
CDK4	0.839264	3.95734
SNRPB	0.888012	3.95716
SPART-AS1	-1.01796	3.95279
PSMD8	0.646606	3.94641
ARF1	0.443695	3.94618
POLDIP2	0.571354	3.94507
CKAP2L	1.95062	3.94452
ZNF793	-0.86002	3.94445
ADGRG6	-2.41773	3.94195
ZCWPW1	-0.64788	3.94118
PSMD3	0.690343	3.93942
EMCN	-3.108	3.9391
IQGAP3	1.0675	3.93398
PROM1	-2.63599	3.93098
CD93	1.03513	3.93098
HAUS6	0.833001	3.92883
TPT1-AS1	-1.35341	3.92203
SFXN2	0.651168	3.91959
VASH1	1.27319	3.91826
ATP5ME	0.629375	3.91826
ZC3H8	0.456594	3.9179
FLT3	-2.55541	3.9166
ZNF610	-0.62036	3.90773
CCL28	-1.5374	3.90692
CPSF4	0.536114	3.90449
RUNX2	-1.85817	3.90302
MEF2A	0.468068	3.90088
AP2S1	0.485118	3.90038
ZNF385D	-2.066	3.89577
CENPK	1.47115	3.89388
ATAD5	0.8298	3.89388
DUS3L	0.55677	3.89388
PHF21A	-0.44175	3.89388
PLK1	1.95473	3.89054
UTP11	0.939846	3.89054
PA2G4	0.565456	3.89054
PIK3C2B	-1.70347	3.88971
ARMC2	-0.80033	3.88891
PTAR1	-0.62596	3.88539
DNAJC11	0.617929	3.88486
ZNF585A	-0.49827	3.88317
EZH2	0.94596	3.88191
ZFPM2	1.81861	3.88061
EMC1	0.54136	3.8716
GDPD3	-1.19207	3.8696
SEPTIN8	1.11573	3.86955
CENPE	1.49589	3.85929
MCCC2	0.578114	3.85122
IVNS1ABP	0.754493	3.84653
EIF5A2	0.68483	3.84653
S100A16	1.9949	3.84644
CDC25C	1.18022	3.8453
GSPT1	0.66286	3.8453
ZBTB38	-0.73059	3.84439
LINC00921	-0.94455	3.84417
CENPV	1.26837	3.83782
HMBS	1.35472	3.83532
TRMT1	0.573084	3.83162
HSD17B10	0.676609	3.82963
MSRB3	-1.18308	3.82959
TMTC1	-1.16528	3.829
UHRF1BP1	0.545108	3.82833
S1PR1	-1.27012	3.82804
SLC29A1	0.679661	3.82743
PGM5	-1.68872	3.82424
N4BP2L2	-0.65234	3.82423
GAS2	2.74513	3.82407
PDE1C	-1.11028	3.82407
CCT7	0.83125	3.82407
TIA1	-0.75559	3.82407
SLC66A3	-0.73312	3.82407
VARS1	0.586438	3.82407
SLC25A30	-0.94162	3.82217
HROB	1.08688	3.82181
ZKSCAN1	-0.52547	3.81753
MTHFD2	1.53883	3.81371
ARHGAP12	-0.91925	3.81016
MCM6	1.10561	3.8093
HRH4	-1.67517	3.80476
POLR1A	0.557148	3.80476
PLCG1	-0.73283	3.80288
DDX39A	0.824135	3.80202
C12orf75	1.86404	3.79807
KNSTRN	1.16708	3.796
PIP4K2A	0.725903	3.79579
SLC7A1	0.83216	3.79477
CSAD	-0.63193	3.79477
PRKAG2	-0.4732	3.79477
ADAP1	1.39708	3.79292
ZNF583	-0.59939	3.78903
GOT2	0.615276	3.78875
RAD51AP1	1.36216	3.7875
ARHGAP27	-0.97108	3.7875
ABL1	0.617232	3.78722
FLJ37201	-0.67151	3.78317
DLGAP1-AS1	-1.41029	3.78291
COCH	1.12706	3.78136
TK2	-0.74527	3.78073
BANF1	0.716145	3.78073
YOD1	0.813137	3.77997
CDC20	1.97267	3.77872
GIMAP6	-1.16033	3.77818
THAP6	-0.57696	3.77717
SLC25A11	0.683453	3.77272
LINC00649	-0.64765	3.77272
SLC35D2	-0.56514	3.77272
ABHD11	1.17105	3.76503
VCAN	3.71022	3.75964
SPC24	1.09824	3.75925
TTC38	0.439049	3.75909
CYC1	0.883997	3.7548
RINT1	0.458883	3.7548
INO80C	0.547427	3.75016
MPDU1	0.690097	3.74871
EIF3J	0.640613	3.74871
PIM1	0.550727	3.74861
MIF	0.8388	3.74705
ALG13	-0.9531	3.74477
EXOC1	-0.45193	3.74396
TOMM22	0.747825	3.74285
ANKRD27	0.641561	3.73513
GTF3C5	0.576872	3.73513
EHD4	0.898197	3.73512
EEFSEC	0.470382	3.73364
CBFA2T2	-0.46185	3.73364
TRAP1	0.887484	3.7326
BRIP1	1.30576	3.73003
PCMTD1	-0.7878	3.73003
MRPL4	0.66374	3.73003
DCAF12	0.619038	3.72802
NACC1	0.603221	3.72802
LAMP2	-0.47516	3.72802
ESAM	1.68179	3.72664
LTO1	-0.53684	3.72382
SYT1	-1.8926	3.72337
ENAH	0.797411	3.72249
EI24	0.698145	3.72108
POTEM	0.548453	3.72108
INPP5F	-0.46489	3.72097
SERPINE2	1.10034	3.71367
UBL5	0.686882	3.71367
ZNF660	-0.57982	3.71367
GSDMB	-0.93892	3.71298
NCAPD3	0.754665	3.71298
RDH10	2.11099	3.71285
TMEM140	-1.39259	3.71252
CLMN	-1.50119	3.71153
TLR6	-0.99022	3.71153
EBNA1BP2	0.709571	3.71153
NDUFAF5	0.595584	3.71153
CUBN	-1.0662	3.71152
SLC1A4	-0.85747	3.70798
VKORC1L1	0.611092	3.70647
E2F1	0.768069	3.70099
KCTD5	0.637788	3.70099
PTTG1	1.32461	3.69788
RNPC3	-1.32724	3.69759
RSBN1	-0.45417	3.69759
MDM2	0.908964	3.69584
GNL2	0.697097	3.69584
HOXA1	0.672827	3.69584
CLEC9A	-0.89587	3.69175
IGF2BP2	-0.74193	3.69175
CHDH	1.17847	3.6876
CENPI	1.05938	3.6876
GAB2	-0.8683	3.6876
PTPRC	-1.04548	3.685
SEC61B	0.694134	3.685
DDX56	0.468938	3.685
SLIRP	0.936172	3.68178
BPTF	-0.63711	3.68134
TNNT3	-0.4526	3.67603
CA2	2.51026	3.67408
POT1-AS1	-0.80624	3.67247
OPA1	0.383446	3.67111
MCUR1	0.755427	3.66969
SUN2	-0.70607	3.6694
RGL4	-0.38511	3.66807
RPN1	0.881915	3.66744
TMEM208	-0.59388	3.66744
ACTB	0.465693	3.66552
MANBA	-0.98028	3.66418
HSD17B13	-0.84963	3.66412
PAK1IP1	1.19855	3.66349
UBA2	0.567874	3.66349
SPRY2	0.98874	3.65683
BMS1	0.522399	3.65636
HPDL	0.747263	3.65551
MTRF1L	0.713455	3.65534
ERP27	-1.17403	3.65507
SLC49A4	-0.76612	3.65507
EPCAM	-1.67552	3.65299
PACS1	-0.67078	3.64956
SKA3	1.17309	3.64735
MNS1	1.16368	3.64735
PIGW	1.15916	3.64735
IL1RAP	1.60496	3.64709
CMIP	0.611939	3.64681
RTL5	-1.43703	3.64624
LAIR1	-1.51709	3.64378
DCUN1D4	-0.54728	3.64378
ZNF91	-0.65051	3.64265
ITPR3	-0.84669	3.64032
TTF2	0.55686	3.64032
RFC4	1.15278	3.64012
ARHGAP18	1.32391	3.63986
PHF12	-0.42845	3.63807
SNRNP25	1.23213	3.63588
DNM1L	0.815586	3.63588
URB2	0.798037	3.63588
CCDC86	0.750764	3.63291
MIR99AHG	-1.54356	3.63015
POLR3B	0.856707	3.63015
RUVBL2	0.766244	3.63015
WDR74	0.678444	3.63015
FUOM	0.499741	3.63015
PHC3	-0.48981	3.63015
LTBP1	3.1896	3.62951
PPIF	1.78098	3.6294
MYO5C	-1.3662	3.6294
COX6A1	0.807001	3.62765
DNAJA3	0.448268	3.62765
STN1	-1.03852	3.62539
ZSCAN23	-0.74672	3.624
NOLC1	0.819505	3.62371
ADAMTS14	0.62871	3.6173
MASTL	1.15801	3.61626
SDE2	0.744257	3.61626
SEMA7A	0.932715	3.61279
YIF1B	0.879596	3.61143
EVI2A	-1.97773	3.60925
SRSF2	0.436703	3.60917
KIAA1328	-1.14706	3.60877
ATP1B1	-0.74933	3.60206
BUB1	1.55338	3.60204
NYAP2	-0.29572	3.59713
KLHL18	0.783226	3.59709
DCLRE1B	0.728114	3.59701
SLC2A5	-2.42218	3.59693
RAB3D	-0.87807	3.59693
CREBRF	-0.71563	3.59693
FTSJ1	0.646486	3.59612
DIPK2A	0.817962	3.59564
ZMYM1	-0.56175	3.59563
C9orf72	-0.75127	3.5931
SPATS2	0.56059	3.5931
GLIPR1	-2.94779	3.58881
CCDC62	-0.98245	3.58881
ANAPC15	0.8747	3.58881
TXNL1	0.446686	3.58881
MRPS18B	0.475481	3.5862
WARS1	1.62967	3.58477
GPR146	-1.90408	3.58425
UQCR10	0.72464	3.58425
GPR162	-1.42774	3.58198
LOC100129503	-0.70785	3.58146
WFDC1	1.21885	3.57948
TRIB1	1.52509	3.57806
ABCA10	-1.14125	3.57806
SDR42E1	-0.91232	3.57806
OR13C4	-0.80676	3.57806
MED7	-0.57337	3.57806
YDJC	0.462054	3.57806
ASPH	-0.70853	3.57702
CLPTM1L	0.656375	3.57642
ZNF652	-0.77079	3.57636
PTPN6	0.708426	3.57636
MRPS10	0.603871	3.57636
ELAC2	0.392041	3.57473
CREB5	1.20859	3.57422
HSP90AA1	0.62075	3.57386
CALN1	-0.9793	3.57115
KCNT2	1.27058	3.57087
KCNJ8	-0.58839	3.56988
ARF4	0.806727	3.5674
HCG27	-0.54672	3.56267
RNF180	-1.33278	3.56253
KIF22	0.661506	3.5618
MLLT3	-1.01088	3.55964
ZFP36L2	-1.43574	3.55865
E2F2	0.538344	3.55789
CCDC171	-1.15992	3.55652
TMEM17	-0.81921	3.55552
PIP5K1A	0.548871	3.55552
TESMIN	-0.68667	3.55452
RCOR1	0.51259	3.55452
PRKD1	-1.24414	3.5539
CERS2	0.494951	3.5539
PCLO	-1.13154	3.55289
BRI3	-0.35136	3.5522
OR2M4	-0.92717	3.54854
KIF18A	1.62851	3.54805
ETV6	-0.4162	3.54578
ETV5	1.97066	3.54348
GFI1B	1.09695	3.54182
ZWILCH	0.683214	3.54019
MAD2L1	1.05158	3.53957
H3C8	1.09685	3.53861
CCDC97	-0.41322	3.53741
PARPBP	0.917441	3.53067
MFSD2B	2.26475	3.52864
IL17RB	1.98594	3.52864
ASAP2	1.93858	3.52864
DNAH6	-1.02331	3.52864
SEC13	0.718964	3.52864
BLOC1S2	0.639617	3.52864
EIF4EBP1	0.622029	3.52864
LSM12	0.588294	3.52864
BORCS5	-0.45807	3.52864
CCT2	0.768711	3.52586
ARSD	-0.47891	3.52552
UBE2MP1	1.26785	3.5251
LIG1	0.50901	3.52453
CFAP161	2.47843	3.52235
DHFR	1.18724	3.52235
GRPEL2	0.841325	3.52235
MYBL1	1.15713	3.52027
OR52N4	-1.66206	3.51898
MRPS7	0.559524	3.51865
KRBA2	-0.54426	3.51823
GINS3	0.918898	3.51497
DDX41	0.599061	3.51497
UQCC2	0.841095	3.51422
U2AF1	0.405266	3.51422
CLIC1	0.656515	3.51387
SLC5A5	-0.54557	3.51387
PSME4	0.611362	3.51363
TBC1D2	-1.02275	3.513
SPINK2	-2.12023	3.51123
LRCH2	-1.2311	3.51003
KDELR2	0.681359	3.51003
ALS2	-0.67195	3.51003
RIOK1	0.657652	3.50966
OR2L3	-1.39284	3.50857
MKRN2	0.514096	3.50857
RIN2	-0.89103	3.50531
MAPRE1	0.743222	3.50012
RAD51C	0.692607	3.4991
NCLN	0.503157	3.49592
HLF	-1.88019	3.49541
RFC2	1.00235	3.49509
DCLRE1A	0.927047	3.49331
ZBTB16	1.21628	3.49255
WIPF3	0.717515	3.49214
TMEM222	0.528809	3.49147
GATAD2A	0.495032	3.49147
HSPA2	1.7949	3.48878
STRN4	0.528329	3.48745
RALB	0.888268	3.48717
IMMT	0.524291	3.48717
EXOSC4	0.690761	3.48199
GP1BA	2.66316	3.4807
FKBP10	1.30995	3.4807
USP39	0.66944	3.47871
ARHGAP11A	1.33054	3.47782
MED13L	-0.39922	3.4778
ULK1	-0.52294	3.47661
MOB1B	0.944828	3.47537
ELOC	0.899005	3.47533
AIMP2	0.743854	3.47252
TNFSF9	0.711282	3.47183
CYREN	0.619997	3.47163
DUSP22	-0.59776	3.47131
POP7	0.778184	3.47113
DCAF1	0.342959	3.47041
TFDP1	0.730625	3.46857
NR1H3	-0.66823	3.46857
CEACAM4	-0.69915	3.46486
OR2L5	-2.17662	3.46297
DPH2	0.688654	3.4597
PRMT2	-0.37864	3.4581
YWHAG	0.588401	3.45629
ATM	-1.20461	3.44874
ACAD9	0.401131	3.44874
KRBOX4	-0.47371	3.44787
ALDOA	0.390245	3.44732
FUT8	0.691235	3.44555
SMC2	0.679128	3.44555
RRM2	1.93341	3.44099
UMODL1-AS1	-0.93964	3.43995
NLRP12	-0.8088	3.43746
LRRC63	-1.56223	3.43559
SKA1	1.46197	3.43559
PIK3R1	-0.68572	3.43559
UBE2V1	-0.38128	3.43559
FAM184A	-0.42653	3.43181
KHSRP	0.475218	3.43088
PHLDB2	-1.26831	3.42925
SYNRG	-0.39652	3.42925
KAZN	0.754113	3.42601
H2AZ1	1.1249	3.42524
RNASEH2A	0.627205	3.42524
GMNN	1.27126	3.42523
ZMPSTE24	0.831819	3.42523
MRPS15	0.918494	3.42465
ATG4D	0.930121	3.42422
MYDGF	0.659194	3.42413
KLF1	0.857204	3.41507
MDGA1	-0.94117	3.41473
ABCA5	-1.06108	3.41257
GSS	0.624929	3.41257
B4GALT2	0.739461	3.41074
PDCD11	0.529347	3.41025
FAM168A	-0.4043	3.41025
CCDC102B	-0.61535	3.40683
KIF5B	0.586942	3.40683
SRPRB	0.585491	3.40683
GNB2	0.460883	3.40683
SARS1	0.626605	3.40453
FKBP14	0.868248	3.40167
EIF5B	0.71365	3.40032
MICU1	0.687984	3.40016
DNAAF5	0.611796	3.40016
MDH2	0.536705	3.39865
RAP1B	0.965389	3.39575
USP16	0.58225	3.39279
SLC39A3	0.487636	3.39236
KLF7	-0.75977	3.39169
SPTSSA	0.570956	3.3915
DAZAP1	0.354568	3.39085
SLC16A7	-0.97138	3.3906
COX8C	-0.5151	3.3906
OXCT1	0.498758	3.3906
ATG16L2	-0.76819	3.39017
TNRC6A	-0.40514	3.39017
U2AF2	0.484673	3.38941
SLC10A5	-1.23824	3.3834
TUBAL3	2.5021	3.38211
TFEC	-0.98745	3.38211
LINC01783	-0.59348	3.37678
HSPA9	0.731381	3.37661
GDAP1	0.709731	3.37661
LOC644936	0.386778	3.37598
TMEM8B	-0.4723	3.37504
FAM219B	-0.86128	3.37473
PRKCH	-1.00333	3.37237
CLDN7	-0.55668	3.37237
TMEM33	0.553399	3.36974
STK24	0.615835	3.36931
CCNE1	1.29242	3.36819
PLAA	0.698236	3.36608
MTMR14	0.6022	3.36581
TIMM22	0.539148	3.36581
NIP7	0.897483	3.36535
ACTG1	0.429518	3.36535
OR2M5	-0.5913	3.36345
SLC23A1	-0.57456	3.36334
RAD23B	0.453133	3.36334
NDUFB7	0.503548	3.3628
FANCG	0.641831	3.36205
WDR77	0.423034	3.36205
H4C4	1.03785	3.36102
IDS	-0.93286	3.36102
SEH1L	0.75244	3.36102
TMEM62	0.367648	3.36038
ZNF527	-0.36282	3.36013
GCNT1	-1.31673	3.35814
ZNF84	-0.57853	3.35732
MAP3K12	-0.90874	3.35646
ZDHHC6	-0.34126	3.35549
H4C13	1.32752	3.35448
SPATA45	-0.62464	3.35155
LINC00965	-1.39556	3.34925
CKAP5	0.586861	3.34925
ATXN1	-0.82449	3.34918
ZNF254	-0.53139	3.34918
NENF	0.520222	3.3487
GATM	-1.51197	3.34848
YPEL2	-0.47017	3.34751
SLC2A1	1.28268	3.3469
LYAR	0.991433	3.3461
ZC3H6	-0.9771	3.3461
TEX2	0.739002	3.34441
YIF1A	0.536971	3.34429
SART1	0.496235	3.34169
CCDC159	-0.78278	3.34161
PDHA1	0.48449	3.34161
TSC22D1	-0.54398	3.34042
COPA	0.369635	3.34042
H2AC4	0.911756	3.33929
SKIDA1	-0.36591	3.33848
GOLT1B	1.10923	3.33839
WDR62	0.504517	3.33367
CLPP	0.335969	3.33367
ATP10D	-0.75059	3.33349
BCL2L1	1.03485	3.33332
RBM4B	-0.42505	3.33332
GNA12	-0.62523	3.33043
LEKR1	-0.46016	3.33043
ZNF713	-0.39878	3.32511
TIMM44	0.451654	3.32499
FKBP4	0.733751	3.32486
RPL7L1	0.712505	3.3222
TOB2P1	0.412266	3.3222
TXNL4A	0.769621	3.32196
DAG1	1.28259	3.32037
TTBK2	-0.39155	3.32028
NFX1	0.475046	3.31961
NECTIN1	0.574807	3.31847
SBF2	-1.31041	3.31785
CDCA8	1.22556	3.31785
ZNF471	-0.89333	3.31716
HMMR	1.82056	3.31531
FOXRED1	0.620753	3.31529
ACACB	-1.47926	3.31507
PPP2R1A	0.390646	3.31507
UBE2D3	0.258494	3.31422
NUP93	0.680432	3.31078
PRSS2	-1.32522	3.30952
C12orf57	0.830605	3.30952
TIGD7	-0.49202	3.30846
SH2B3	0.864984	3.30679
CDC34	0.494223	3.30668
NEK3	-0.76618	3.30416
CHCHD3	0.810959	3.29965
KIF20A	2.02206	3.29768
FAM218A	-0.71846	3.29768
MAK16	0.749309	3.29723
PREX1	-0.65377	3.29662
MIR147A	-0.48113	3.29641
PSMB6	1.01975	3.2952
TBC1D9	0.622134	3.29474
ZNF473	0.586101	3.29474
DDX54	0.322256	3.29474
NABP1	-0.92691	3.29441
RACGAP1	1.13865	3.29336
PARP16	-0.81004	3.29336
RCL1	0.801625	3.29336
SDCCAG8	-0.58846	3.29336
ERCC2	0.539081	3.29336
PKNOX1	-0.39079	3.29336
CCNE2	1.44421	3.29273
EIF2S1	1.02388	3.29273
RNF212	-0.43022	3.28863
CDC14B	-0.9483	3.28776
MRPL17	0.590977	3.28608
KLHL35	0.30531	3.28588
SND1	0.325897	3.28483
DHRS12	-0.3894	3.28483
FAM160A2	-0.38514	3.28483
H4C3	1.2723	3.28324
SORL1	-2.4288	3.28293
NOG	-2.01705	3.28265
SETBP1	-1.64501	3.28265
ILF3	0.427257	3.28265
TBC1D20	-0.37021	3.28265
NAV1	-0.88404	3.28148
ZNF397	-0.64576	3.28134
PFKP	0.478415	3.28104
ARL6IP6	0.697447	3.27853
SGSH	-1.00348	3.27666
LONP1	0.636653	3.27666
CCL5	3.17768	3.27606
LANCL2	0.851719	3.27491
KMT5A	0.649203	3.2735
ZNF493	-0.90748	3.27309
YRDC	0.913951	3.27294
MROH6	-0.92411	3.27252
RBM26	-0.44045	3.2719
OR2L2	-2.00565	3.27133
CHAC2	1.08379	3.27054
CTNNBL1	0.987346	3.26923
CBY1	-0.40151	3.26799
TIRAP	-0.42525	3.26737
RBPMS2	1.96603	3.2665
ZNF226	-0.70451	3.26562
MRPL49	0.745774	3.26379
TUBA1C	1.00058	3.26373
LMNB2	0.591101	3.26373
SMYD5	0.588171	3.26373
REXO5	-0.91567	3.2621
SNRNP27	0.689893	3.2621
OTUD1	-0.56588	3.2621
DHRS3	0.930222	3.26009
EXPH5	-0.87493	3.26009
TUFT1	0.743539	3.26009
TOP3A	0.662831	3.26009
TSR1	0.615702	3.26009
ZSCAN2	-0.53147	3.26009
PAX8	-0.27804	3.26009
CALCOCO2	-0.61702	3.25855
ABHD5	0.875435	3.25702
GDF11	1.62083	3.25648
SOX4	-0.51015	3.2563
MCM8	0.879303	3.25563
IP6K1	0.541665	3.25476
ZNF850	0.904538	3.25171
DDX1	0.594388	3.25153
APP	-0.75847	3.25148
KIF24	0.720162	3.25114
RAI14	1.48142	3.24958
RUVBL1	0.783452	3.24956
LOC100129484	-0.8192	3.24926
UQCRC1	0.627353	3.24926
CACNA1F	-0.6407	3.24847
RBM3	0.532311	3.24847
TFRC	1.1621	3.24828
KIFC1	1.18369	3.24588
PLEKHO1	-0.67084	3.24457
P4HA2	1.15946	3.2443
H3C2	1.98418	3.24094
PNPT1	0.880634	3.24094
ZNF737	-0.85407	3.24094
NEIL3	0.835493	3.24074
STOML2	0.803352	3.24067
PDCD10	0.729044	3.23994
SCAPER	-0.74534	3.23986
TRMT6	0.579678	3.23817
C21orf62-AS1	-1.12067	3.2381
PABPC5	-0.43464	3.23728
RPS6KA1	0.378371	3.23714
LOC100505549	-0.86732	3.23631
CTSS	-0.93848	3.23195
PSMD2	0.612855	3.23112
GPX1	0.87632	3.23087
LRRC37B	-0.70606	3.23074
DRICH1	-0.65013	3.23074
CNR2	-1.29151	3.22904
NOP14	0.590541	3.22904
TNFRSF1A	-0.56572	3.22904
KPNA2	1.03333	3.22878
RPL27A	0.866059	3.22878
ARRDC4	1.18128	3.22873
PDSS1	0.859082	3.22851
RHOB	0.93949	3.22511
SRRT	0.470722	3.2242
AVPR1B	-1.42247	3.22076
CRELD1	-0.46454	3.21962
SUMO4	-0.96401	3.21705
PSMD6	0.892224	3.21705
INTU	-0.87891	3.21705
SLITRK5	-0.80479	3.21705
ACTL6A	0.618053	3.21494
PSMB2	0.685002	3.2113
TMEM108	0.521362	3.2113
NMNAT3	0.641219	3.21052
ADHFE1	-1.63705	3.20964
SESN2	1.13055	3.20964
VPS4A	0.530859	3.20964
CTDSP2	-0.3741	3.20954
NEMP2	-0.53473	3.20907
TARBP1	-1.18994	3.20771
CYP2U1	-0.61336	3.20602
NLGN2	-0.47199	3.20469
TIAM1	1.18439	3.20252
LIMCH1	-1.56224	3.20225
CLEC2D	-1.57317	3.201
COPS4	0.757681	3.201
RPS6KA5	-0.47157	3.201
VPS25	0.711815	3.19992
TRIM35	0.327856	3.19992
SNX11	0.728668	3.19984
ANO2	1.19182	3.19981
PLA2R1	-1.53625	3.19973
SPTA1	1.23187	3.19973
DHX9	0.668815	3.19973
VEGFA	1.29742	3.19968
HELLS	0.964314	3.19968
PPME1	0.693625	3.19968
FZD5	0.684732	3.19944
JHY	-0.59348	3.19944
TIMM17A	0.895356	3.19908
MTX3	-0.81136	3.19908
LOC554206	-0.44726	3.19908
COPG1	0.530286	3.19838
CHMP6	0.484638	3.19588
BCS1L	0.501684	3.19392
TSGA10	-0.73826	3.19289
MNAT1	0.606446	3.19289
TAGLN2	0.477713	3.19289
SLC16A10	1.01402	3.19155
DPY19L2	-1.06718	3.19136
ANKRD18DP	1.70004	3.19104
EFCAB6	-0.41944	3.19086
TOMM34	0.66725	3.18998
SIGLEC15	-1.09882	3.18888
C3	2.07372	3.18723
TLR3	-1.1634	3.18721
LARGE1	-0.74144	3.18619
HMGA2	-0.74019	3.18502
CCDC141	-0.41808	3.17986
RIPK3	-0.68644	3.17571
TPP1	-0.99925	3.1732
SKA2	1.08117	3.17135
OR56B1	-1.0207	3.17135
TRIM38	-0.54582	3.17135
RNF220	-0.4534	3.17135
MOSMO	-0.39822	3.17135
OR2L8	-2.18665	3.17065
PEDS1-UBE2V1	-0.31993	3.17025
POGZ	-0.30318	3.16865
PPP2CB	0.812616	3.16859
IFRD2	0.434384	3.16762
UPF1	0.447973	3.16385
MLLT6	-0.36853	3.16385
LOC101929762	-0.83845	3.16341
SNRPC	0.643681	3.15551
WDR37	-0.35069	3.15539
CERK	-1.22031	3.15307
UBE2E1	0.425311	3.15198
FCMR	-1.10618	3.14976
CPXM1	0.876963	3.14869
LIG3	0.430145	3.14718
VMAC	-0.39322	3.14718
CRYZL1	-0.61836	3.14275
SETX	-0.45938	3.14216
SYK	-0.61613	3.1414
TMEM126A	0.706062	3.14055
PRDX4	0.751189	3.13925
AATF	0.513083	3.13925
RBPMS	-1.54638	3.13797
P2RY1	0.740945	3.13723
ATXN7L1	-0.72119	3.13723
DNAJA4	1.21185	3.13527
HOXA7	-0.89823	3.13527
ZNF589	-0.64765	3.13527
FHL2	1.1908	3.13445
TMEM150A	-0.44953	3.13288
SIAH2	0.52814	3.13067
PCNT	-0.46282	3.12917
CD34	-0.86037	3.12428
FARSB	0.540398	3.12401
RFX2	0.816222	3.12366
CCDC121	-0.43711	3.12355
DNAJC12	1.02036	3.12182
ORMDL2	0.685221	3.12182
PDXP	0.37289	3.12182
TTC12	-1.129	3.12122
ALAS1	0.63355	3.11859
ABCA2	-1.80003	3.11698
CNOT4	-0.32599	3.11631
PTGER4	-1.17219	3.11599
PSMD11	0.70658	3.11599
POC1A	0.715068	3.1149
BZW1	0.677594	3.11476
DEPP1	-0.81549	3.11252
MLH1	0.54782	3.11251
PWWP3A	-0.32892	3.11251
LTV1	0.7863	3.11192
ZFAND2A	0.805377	3.11119
ZNRD1ASP	-1.47525	3.1111
OR2M3	-1.61343	3.11002
NIN	-0.435	3.10748
LINC01341	-0.75732	3.10669
SYP	0.393993	3.10458
TLE4	-0.99948	3.10428
MIRLET7C	-1.55576	3.10398
TNFRSF9	2.95848	3.10253
CIITA	-0.99854	3.10253
FCHSD2	-0.55618	3.10116
RASAL2	0.855352	3.09828
PLPP4	0.445711	3.09821
PCGF6	1.02408	3.09796
ZNF135	-0.57245	3.09786
CMC2	0.706373	3.09721
PSMD14	0.953268	3.09714
DTYMK	0.573057	3.09533
ZNF491	-0.53852	3.09533
NAA38	0.842174	3.09323
ZNF804B	-0.97088	3.09299
UCHL5	0.49715	3.09299
NELFCD	0.506189	3.09244
NAT9	0.373497	3.09227
GRPEL1	0.856813	3.09172
SOD2	1.12464	3.09033
FASN	0.851551	3.09032
LTBP4	-0.56385	3.08933
C1orf174	0.590893	3.08844
OBSL1	-0.59029	3.08807
BBS9	-0.99379	3.08773
FGR	1.10749	3.08724
CD99	-0.64332	3.08696
MIEN1	0.40526	3.08681
ELP6	0.595668	3.08663
MYO19	0.624832	3.08504
BMP6	-1.17528	3.08463
CCND3	1.30429	3.08276
CHRM3	-1.02778	3.08276
SRSF5	-0.41105	3.08093
S100Z	-1.81713	3.08047
CEACAM21	-0.61789	3.08033
HGSNAT	-0.5141	3.07995
PACSIN2	0.608823	3.07891
DCLRE1C	-0.50112	3.07891
PGLYRP2	-0.52393	3.07753
TTC21A	-0.41069	3.07607
MRPL58	0.79307	3.07181
HERPUD1	0.700894	3.07027
PRKAR2A	0.463711	3.07027
NTRK1	0.741444	3.06765
MARCHF8	-0.6164	3.06657
SH3GL1	0.565604	3.06535
H2AX	0.590439	3.06281
PSMC3	0.754346	3.0621
NUP205	0.56116	3.06005
JADE3	0.526589	3.06005
DESI2	0.459459	3.06005
XKR3	-0.92194	3.05916
IGBP1	-0.60143	3.05916
SLC3A2	0.61153	3.05658
C20orf194	-0.47243	3.05409
SNORD14E	1.24675	3.05409
PSMB5	0.941003	3.05409
EML5	-0.8828	3.05409
HBS1L	0.803467	3.05409
MRPS18A	0.607801	3.05409
ZNF395	-0.43259	3.05409
SLC25A29	-0.4237	3.05409
GOLM2	-0.34394	3.05409
RCSD1	-1.09187	3.05334
HSPD1	0.715572	3.05291
BAK1	0.41584	3.05252
N4BP2L1	-0.86413	3.0522
TIMP2	-1.26342	3.05217
SLBP	0.543713	3.05073
TMCC1	-0.42235	3.04811
CTNNAL1	1.27371	3.04749
DNMT1	0.659228	3.04525
UBE2S	0.957645	3.04513
SORD	0.784909	3.04513
NIPA2	0.589135	3.04153
JCHAIN	-1.9672	3.04078
OR52N1	-1.74228	3.03915
PPP4R1L	-1.04383	3.03915
DCBLD2	0.705157	3.03909
PHF3	-0.43529	3.03882
HENMT1	-0.78227	3.03829
LOC441204	-1.1846	3.03768
TIMP1	0.900683	3.03768
SLC25A25	0.634009	3.03768
LIPT1	-0.49501	3.03768
ELOVL5	0.384063	3.03768
OR2AK2	-2.03773	3.03756
IPO5	0.507052	3.03644
SLC27A1	-0.52398	3.0312
HSP90AA6P	0.998154	3.02641
ITM2B	-0.31797	3.02616
CMAS	0.964294	3.0261
NUP155	0.515073	3.02548
FDX2	0.382271	3.02509
HDC	2.04679	3.02488
SNRNP40	0.62653	3.02488
CLNK	-0.73478	3.02045
MIR15A	-0.64909	3.02045
TOM1L1	0.783889	3.01938
MTX1	0.409342	3.01863
ERGIC1	-0.6342	3.01831
CUL4B	-0.4283	3.01798
SEC61A1	0.386509	3.0176
RBL1	0.581375	3.0175
PDRG1	0.817509	3.01584
POLR3E	0.303565	3.01355
MIEF1	0.439654	3.01259
ZUP1	0.62918	3.01217
SLC27A2	1.72395	3.01098
TTC27	1.18102	3.01098
IQGAP2	-0.74974	3.01098
PDK2	-0.70145	3.01098
ENTPD5	0.53587	3.01098
CPNE8	-0.74113	3.01059
TPST1	1.00956	3.01044
TRIM11	0.40416	3.01032
CTNNB1	0.377631	3.00995
TSPAN18	0.565454	3.00953
RCC2	0.310711	3.00953
ATXN3	-0.47057	3.0089
COA7	0.656741	3.00723
NFATC2	-0.67309	3.00691
CNDP2	0.521289	3.00691
SFMBT1	0.806437	3.00345
TM6SF1	1.3835	3.00344
MAGI2	-0.8515	3.00304
ADD3	-0.55472	3.00294
CYP2C8	-1.66918	3.00278
LAS1L	0.446611	3.00248
ACTR8	0.592296	3.00114
FAM110B	-0.54026	3.00114
OR52N5	-1.40391	3.00077
SAT2	-0.47232	3.00077
IL1RL1	3.42194	3.00063
FAM222B	-0.4091	2.99945
CCR4	1.43853	2.99867
HSD17B3	-1.07552	2.99867
C1QBP	0.866713	2.99841
RHEBL1	0.591753	2.998
ZNRD2	0.622145	2.99767
PHF19	0.452662	2.99736
FBXO7	0.431687	2.99736
SEC24A	0.593739	2.99658
HK1	0.493507	2.99655
CPED1	-1.63723	2.99307
ARHGAP25	-0.8539	2.99273
IQCB1	0.364664	2.9926
C11orf54	-0.42784	2.99254
ANXA2	1.43321	2.992
GLIPR1L2	-0.51649	2.99147
RB1	0.568018	2.99032
UBL4A	0.582523	2.98968
FERMT2	0.901966	2.98833
LDLRAD3	1.38603	2.98748
LOC440570	-0.58932	2.9788
RHAG	1.97178	2.97727
TEX264	0.367796	2.97727
DRG2	0.342508	2.9772
NOP10	0.71461	2.97627
BUD31	0.783019	2.97352
WDR12	0.749997	2.97154
PCNX1	-0.68208	2.97154
CDC5L	0.46126	2.97154
ISG20L2	0.454436	2.97052
ITK	1.04736	2.96993
SERPING1	-1.13297	2.96944
TMEM87B	0.988152	2.96944
SQLE	1.34104	2.96895
COQ4	0.455921	2.96812
VAPB	0.393155	2.96812
TPK1	-0.55834	2.96679
NPHP1	-0.38513	2.9666
CFAP92	-0.83761	2.96549
MAP9	-0.45251	2.96406
EPAS1	1.389	2.96328
SMIM14	-1.02505	2.96287
VPS13C	-0.66584	2.96233
CCDC68	1.46125	2.96131
ZNF184	-0.64906	2.96022
POR	0.518515	2.96022
TIMM10	0.691508	2.95894
ZNF584	0.379269	2.95861
UNG	1.02401	2.95855
MRPL24	0.652557	2.95604
EIF4E3	-1.4676	2.95579
MMP14	1.16495	2.95579
ACTG1P17	-0.53339	2.95579
GRK5	-0.81083	2.95578
FUBP3	0.463686	2.95578
GOT1	0.680199	2.95387
RUNX1T1	-0.61885	2.95387
LAPTM4A	-0.27043	2.95387
ATP5F1B	0.533343	2.95344
RASSF9	-0.82733	2.9534
ANXA2P2	1.33264	2.94981
TUBB1	2.67169	2.94976
AGBL3	-0.62116	2.94877
PTGIS	0.404063	2.9486
BAZ2B	-0.7424	2.94734
ZNF337	-0.3773	2.94616
UROS	0.561237	2.94461
ETS1	-0.84789	2.94222
MTRR	0.369816	2.94046
TUBB2A	0.456778	2.93924
NPR3	-1.51572	2.93746
STOX2	-0.38337	2.93746
KIF20B	0.86217	2.93478
SNRPD1	0.837493	2.9333
CYP2B6	-0.53397	2.93283
PELP1	0.262744	2.9321
STIP1	0.834855	2.93204
CHKA	0.345201	2.93084
FOXJ3	-0.34387	2.93051
CKS1B	1.12868	2.92891
MRPL51	0.696505	2.92891
UBR7	0.791951	2.92848
DLL1	-0.43263	2.92656
SF3B3	0.421886	2.92557
SPATA22	-0.41845	2.92338
COPS3	0.791789	2.92247
TUBB4B	0.619888	2.91947
TTN	-0.44726	2.91947
LINC00638	-0.44215	2.91947
SCN3A	-0.48031	2.91859
ZNF429	-0.72402	2.91575
NKAIN2	-1.34038	2.91383
MYC	1.11626	2.91363
PACS2	-0.45937	2.91119
PANK2	0.442826	2.90846
SLC6A16	-1.02295	2.90806
PNPLA7	-0.89673	2.90806
A4GALT	0.400257	2.90454
PIGM	-0.5548	2.9041
HSD17B11	-0.64871	2.90385
CIAO2B	0.552679	2.90016
ZBED5	-0.69485	2.90015
HMGCS1	1.52306	2.89935
MSL1	-0.31008	2.89899
SLF2	-0.51285	2.89889
ACTN4	0.31366	2.89565
CNTN1	-1.15491	2.89457
KIF21B	0.480722	2.89421
PFN1	0.447305	2.89411
IKBKB	-0.50206	2.89349
GPKOW	0.427194	2.89258
METTL2B	0.442193	2.89092
DCTD	0.435206	2.89037
CARS1	0.552953	2.88887
C1orf43	0.517863	2.88887
UBE2C	1.18336	2.88824
YBX1	0.335687	2.88824
MB21D2	1.40665	2.88755
PHF5A	0.718054	2.88729
FOXO1	-0.48211	2.88699
PLK3	0.916857	2.88568
TPTE2P3	-0.71902	2.8814
GFPT1	0.729147	2.88131
MAPK8IP3	-0.47261	2.88131
ATP5F1A	0.522886	2.88036
ACVR2B	0.379195	2.88033
DLAT	0.617726	2.87996
INE1	-0.41504	2.87996
BID	0.626692	2.87909
ZNF22-AS1	-0.47908	2.87909
BBS10	-0.5613	2.87743
AURKB	0.982964	2.8771
CDT1	0.785855	2.8768
ELK3	-0.63393	2.87384
BICRAL	-0.53506	2.87373
MRPL12	0.384709	2.87319
BIRC5	0.76561	2.87191
LCLAT1	0.480055	2.87191
PSMA2	0.749078	2.87188
MIR21	-1.52492	2.87152
SPATA6	-0.94702	2.87112
CADPS2	-0.58338	2.87101
YIPF6	0.566916	2.87064
DNAJC7	0.455542	2.87019
GARS1-DT	-0.96035	2.86975
EFTUD2	0.517761	2.8664
LYPLA1	0.779437	2.86608
DHCR24	1.87162	2.86557
RERE	-0.57347	2.86242
CCND1	0.660282	2.86114
PGS1	-0.45718	2.85951
TDRD3	-0.45452	2.85817
PLEKHJ1	0.429326	2.85799
OR13C9	-0.72818	2.85641
LRRC23	-0.46491	2.85557
DIP2A	-0.4624	2.85517
COPS2	0.548265	2.85432
SUSD1	0.776955	2.85227
POLR3C	0.377463	2.85112
DGKE	-0.57326	2.85054
BTBD1	0.518073	2.85009
ITGA4	-0.87233	2.84989
LRP8	0.460744	2.84989
CD276	0.391862	2.84989
ZBTB37	-0.59465	2.84902
ENGASE	-0.53748	2.84799
VPS33B	0.414665	2.84799
CA1	2.07167	2.84709
TWNK	0.735368	2.84709
ADK	0.484247	2.84709
SRGN	0.575821	2.84641
COX7B	1.20521	2.84551
TXN2	0.376497	2.84521
LMBR1L	-0.35294	2.84521
PRR11	1.26345	2.84287
BPNT2	0.665764	2.84193
KLHL3	-1.19718	2.84153
DDX52	0.528473	2.84111
USP1	0.664276	2.83967
HDLBP	0.270395	2.83946
CADM2	-1.13262	2.8389
CCNB1	1.02473	2.8389
NKIRAS1	-0.72908	2.8389
FAM98A	0.710742	2.8389
KLHL8	0.533118	2.8389
CNOT6L	-0.47686	2.83454
CCDC149	-0.41641	2.83454
ABI3BP	-2.54462	2.83323
DZIP3	-0.8273	2.83323
PSMG1	0.573298	2.83244
PRDM16	-0.93148	2.83235
SH3BP4	-0.66623	2.83221
C9orf64	0.632449	2.83221
TGFB1	1.04863	2.83207
ACO2	0.469762	2.83104
SCAND2P	-0.43868	2.8297
DACH1	-0.85861	2.82855
CLTC	0.454388	2.82783
RAP1GDS1	0.603034	2.82723
TRA2B	0.478073	2.82723
GPS1	0.371406	2.82723
SLC30A4	-0.81438	2.82226
UTP4	0.656102	2.82226
TOPBP1	0.37354	2.82209
PRMT1	0.655844	2.82011
FBXW4P1	-0.66443	2.81898
GP6	1.27456	2.81848
TRPS1	-0.68777	2.81607
ZNF630	-0.74935	2.81559
AKT1	0.404034	2.81542
RPF2	0.822986	2.81488
TOMM40	0.672487	2.81488
LSM5	0.634385	2.81272
WDR5	0.490366	2.81272
RAF1	0.364276	2.81272
TUBGCP4	0.54708	2.81243
MMAA	-0.50279	2.81223
CES4A	-0.72127	2.81198
SPA17	0.809446	2.81162
ZBTB44	-0.52599	2.81162
LINC00115	-0.38322	2.81152
SLC25A33	0.917531	2.81072
SCD	1.23017	2.80909
RBM8A	-0.51181	2.80909
AVL9	0.368446	2.80909
DPY19L2P4	-0.36119	2.80909
ERCC6L	0.684767	2.80884
NUDT7	-1.26084	2.80764
CASP3	0.818709	2.80718
PCNX2	-1.44999	2.80673
CTC1	-0.47426	2.80673
SPDYE7P	-0.54076	2.80582
SLC39A7	0.739045	2.8056
UBE2O	0.318828	2.80367
RIMBP3	-0.79414	2.80118
GSK3A	0.352217	2.79975
TRIM68	-0.54232	2.79919
LAP3	0.77762	2.79653
FANCA	0.60114	2.79576
NKIRAS2	0.463728	2.79436
ACTA1	0.388073	2.79352
SFT2D1	0.86255	2.79229
CENPL	0.675416	2.79218
MAP3K14	-0.59896	2.79218
ACTR3B	0.405029	2.79218
WASF1	0.57121	2.79151
RBX1	0.752648	2.79057
LYPD5	-0.45244	2.78997
TXNRD3	-0.63279	2.78947
TSG101	0.512156	2.78944
ZNF558	-0.62524	2.78833
LRRC8B	0.664699	2.78808
LRCH1	-0.41682	2.78747
MYBBP1A	0.471479	2.78593
PDE4B	-0.64106	2.78351
GAL3ST1	-0.37331	2.78351
TP53	0.507293	2.78326
WDR43	0.788937	2.78289
ANKRD26	-1.24049	2.78272
FARSA	0.435361	2.78095
TPTE2	0.841925	2.78078
SRSF3	0.525387	2.78078
CCNC	0.558429	2.78067
SLC46A3	-1.14543	2.77977
SDHB	0.648262	2.77977
SLC35B1	0.683906	2.77918
COA5	-0.66382	2.77905
RRP1	0.380545	2.77905
ANPEP	-0.91051	2.77903
LOC100506730	-0.90543	2.77867
TARS1	0.754829	2.77867
RBM12B	-0.56429	2.77867
FGD3	-0.39732	2.77867
MRTO4	0.943033	2.77853
PACRGL	-0.45352	2.7774
SLC22A23	0.598629	2.77723
C3orf52	1.01011	2.77721
HIRIP3	0.564585	2.77552
ZW10	0.474977	2.77524
ACSM3	-1.50962	2.7736
FGL2	-1.03559	2.77311
BLM	0.609095	2.77311
SCYL3	-0.50401	2.77311
NDUFV2	0.459419	2.77311
MTMR1	-0.36778	2.77311
NUMA1	-0.45454	2.77297
MFN1	-0.39613	2.77297
NR3C2	-0.73426	2.77219
PSMB7	0.570425	2.77114
PAPSS2	1.33665	2.7691
SVIL	-1.24382	2.7691
NAA15	0.694823	2.7691
RCBTB1	-0.55913	2.7691
PNO1	0.910646	2.76829
ZNF706	-0.49353	2.76829
NCAPH2	0.439445	2.76817
CISD2	0.894793	2.76565
ADSL	0.541529	2.76565
BTN3A2	-0.93827	2.76275
SNRK	-0.33715	2.76274
GNG5	0.435014	2.76252
ANXA6	-1.34764	2.76117
SLFN14	1.83235	2.76065
GMPR	0.818863	2.76004
SPRED1	0.966577	2.75865
ZFAND4	-0.76108	2.75835
PTPN14	1.10287	2.75731
PMM2	0.44478	2.75731
TRIM24	0.266358	2.75731
GPAA1	0.453204	2.75709
NDUFB3	1.05915	2.75694
SLC2A9	0.97041	2.75631
ZNF585B	-0.49816	2.75558
AFG3L2	0.390305	2.75558
STXBP2	0.642935	2.75557
EMC8	0.683025	2.75299
VEZF1	-0.35193	2.74858
PBK	1.3259	2.7484
HMGXB4	0.403043	2.7484
POFUT1	0.315436	2.7484
SMARCB1	0.500903	2.74827
AOX1	-0.41041	2.74763
DMWD	0.602447	2.74399
ZSCAN16	-0.76056	2.74377
TAOK3	-0.55595	2.74377
TMEM220	-0.71865	2.74226
NUDC	0.687798	2.74226
PPIB	0.307714	2.74133
HLA-F-AS1	-0.40512	2.74075
DR1	0.427699	2.74024
VBP1	0.773078	2.73993
RFLNB	0.636023	2.73931
RAB10	0.407234	2.73931
SNRPG	1.15926	2.73861
TMOD4	-0.4157	2.73861
NF2	0.41822	2.7381
PHF23	0.424818	2.73803
GLIS3	-0.62514	2.73679
PLSCR4	-0.62422	2.73565
DDX49	0.393404	2.73564
RSRP1	-0.7589	2.73487
TMEM231	0.485223	2.73414
TP73-AS1	-0.32353	2.733
TTC14	-1.01455	2.7317
PLEKHM1	-0.50495	2.73164
TLR1	-0.97456	2.73162
NHLRC3	-0.6764	2.73162
KCNJ16	-0.49194	2.73103
CSGALNACT2	-0.44963	2.73103
TGFBR2	-0.43571	2.73103
SAE1	0.406756	2.73103
TCEAL2	-0.608	2.7299
PAQR4	0.44677	2.7298
NASP	0.578318	2.72852
CYYR1	-0.92137	2.72851
SARNP	0.59834	2.72851
MEA1	0.481462	2.72851
AK2	0.416378	2.72851
MT1X	1.12187	2.72771
GLB1L	-1.3379	2.72694
SASS6	0.52524	2.72567
ZNF408	0.436893	2.72409
DNAJC28	-0.70492	2.72323
DDX17	-0.37492	2.72179
SPCS2	0.557026	2.72057
TRAPPC13	0.402013	2.71951
ARHGAP24	0.575363	2.71921
SLC20A2	0.499846	2.71913
PREX2	-1.596	2.71835
SOCS3	-0.94802	2.71835
HUS1	-0.30094	2.71702
MRPS36	0.636947	2.71548
CWC27	0.48242	2.71523
POLR2G	0.557331	2.71501
MRPL52	0.459262	2.7147
DUS2	0.395524	2.71362
ANKRD13D	-0.33856	2.71362
RUSC2	-0.43118	2.71294
SSB	0.353456	2.71294
KIAA1109	-0.61755	2.71254
RXFP1	1.93889	2.71158
RNU105B	-1.06705	2.71041
ALCAM	-0.5382	2.70905
PRKAA2	-0.71305	2.70809
ACTR3	0.558348	2.70791
NOCT	1.09726	2.70741
PRIM1	0.543277	2.70741
TSPAN15	1.99926	2.70734
CLIP4	-0.97695	2.70529
NDUFB6	0.891981	2.70529
PGM2	0.503173	2.70529
SRSF6	0.381971	2.70529
ATAD3A	0.494907	2.70429
GTF3C4	0.456437	2.70429
PCYOX1	-0.72677	2.70353
CAP1	0.528942	2.70224
CCDC88C	-0.37564	2.70224
SGIP1	-1.29091	2.69939
COPB1	0.597212	2.69794
PIK3CG	-0.94547	2.69769
ZNF548	-0.47016	2.69769
STIM2	-0.3859	2.69678
RIC8A	0.417475	2.69666
ZNF439	-0.61256	2.69549
TRMT2B	-0.30534	2.69525
C2orf49	-0.54461	2.69078
WASL	-0.41439	2.68911
COPS6	0.584556	2.68839
FGF20	-0.73436	2.68722
EREG	0.918539	2.68647
ATF7IP2	-0.67738	2.68621
FRA10AC1	-0.58834	2.68621
DCST2	-0.38584	2.68621
CYCS	0.717095	2.68537
HEXB	-0.63211	2.68526
IL12A	-0.73339	2.68436
ZC3H12C	0.519817	2.68436
NARS1	0.362375	2.68436
MAD2L1BP	0.584637	2.68409
MIR16-1	-0.29195	2.68349
EIF3I	0.503605	2.68281
CBLB	-0.41901	2.68146
GUSBP11	-0.70566	2.67972
PCDH17	-0.47748	2.67972
NANP	0.458998	2.67972
EFNA4	-0.75002	2.67951
PPIP5K1	-0.71612	2.67951
FMO5	-0.70457	2.67951
WRN	0.615698	2.67942
CSNK2A3	0.360938	2.67942
EME1	0.839051	2.6788
SHF	-0.58807	2.67876
SUPT16H	0.562844	2.67677
NOSTRIN	0.384491	2.67677
MRPL13	0.539538	2.67572
SNF8	0.580619	2.67562
PRUNE2	-0.46041	2.6754
CCDC51	0.587322	2.6749
MRPS34	0.507014	2.67469
LINC02210	-0.7625	2.6741
CDR2	0.570792	2.6741
P2RX4	-0.47048	2.6741
SMARCD1	0.300972	2.67355
VDAC1	0.498556	2.67197
ZDBF2	-1.30553	2.67144
SRGAP2	0.451036	2.67144
ARL9	-0.587	2.67112
TESC	1.165	2.67016
CACNB4	0.568209	2.66911
GTDC1	0.477098	2.66599
LARP1	0.268205	2.66599
PSMD1	0.767098	2.66543
RRS1	0.792213	2.6642
PARK7	0.554483	2.66315
ATP9A	-1.48863	2.66029
LIN7A	-1.39519	2.66029
CHID1	0.379498	2.65905
NUP188	0.494243	2.65869
FLJ20712	-0.71147	2.65835
CENPJ	0.816658	2.65831
ZNF730	0.59773	2.65762
HIGD1A	1.35877	2.65759
PHF11	-0.50514	2.65733
VN1R1	-0.69521	2.65705
ABCD1	-0.43362	2.65592
POLDIP3	0.375958	2.65382
PRPF40A	0.477458	2.65335
ZNF345	-0.63384	2.65297
ENDOD1	0.984007	2.65205
PANX1	0.905332	2.65108
CSTF2	0.737744	2.65108
EIF2B3	0.599179	2.65108
DEDD	0.499866	2.65108
PATL2	-0.65515	2.65089
RDH11	0.530099	2.6506
YKT6	0.612657	2.6499
FYN	0.731052	2.64753
LPAR5	0.973722	2.64714
EIF4G1	0.488965	2.64441
CTSF	-1.06452	2.64295
UBE2V2	0.420663	2.64274
LURAP1	-0.51641	2.64262
ADAMTS9	-0.52227	2.64229
RDH13	0.404441	2.64095
STAM	0.612638	2.63996
TPRA1	0.321056	2.63784
FCHO1	-0.54587	2.63696
RECQL4	0.492797	2.63695
CLEC7A	-0.45104	2.63683
SIDT2	-0.53829	2.63435
TXNL4B	0.824945	2.63326
HIPK2	0.825635	2.6328
CPSF3	0.496482	2.63273
LAX1	0.932962	2.63245
NDUFA8	0.718149	2.63245
DDX59	-0.32847	2.63245
SLC35B4	0.611004	2.63128
P2RX7	-1.328	2.63108
URB1	0.396592	2.63072
HSPBP1	0.298497	2.62993
PRKDC	0.633182	2.6295
ROBO1	-1.46648	2.62852
FAM111A	-0.47171	2.62482
NEK2	1.1153	2.62382
CSNK1G1	0.309773	2.62382
DPH5	-0.61027	2.62142
STT3A	0.467006	2.62109
GTF2F1	0.29326	2.62088
DMC1	0.741269	2.61871
JMJD1C	-0.57324	2.61871
ZNF626	-0.56771	2.6187
EPB41L2	0.743289	2.61681
TBL3	0.413215	2.61681
PFKL	0.324402	2.61681
GNPDA1	-1.0779	2.61636
CAPZA2	0.67491	2.61634
PFAS	0.464532	2.61491
ANKRD28	-0.84005	2.61433
TNRC6B	-0.47513	2.61433
EMC6	0.733599	2.61238
HSPA8	0.533322	2.6118
AKT1S1	0.363874	2.61105
TMCC2	0.780912	2.61076
GRAP2	1.35343	2.60969
VRK3	0.427578	2.60969
GET3	0.566725	2.60924
[truncated: 16,062 more rows]
[truncated: 74 more columns]

## Sheet: Figure 2
B				C				F														G			H			I			J			K-L
	NES (-Log2)	-log10(q value)			NES (Log2)	-log10(q value)		Data										Statistics				Select metabolites from F													Total	Expected	Hits	Raw p	-LOG10(p)	Holm adjust	FDR	Impact
HALLMARK_G2M_CHECKPOINT	0.731607	2.91558		E2F TARGETS	1.05569	3.71034			Control				Imatinib						log2(FC)	-LOG10(p)		Control	Imatinib		Control	Imatinib		Control	Imatinib		Control	Imatinib		Citrate cycle (TCA cycle)	42	2.0828	11	3.2808e-06	5.484	0.00027559	0.00019179	1.4146
MYC TARGETS V1	0.689863	2.91558		HALLMARK_G2M_CHECKPOINT	1.00265	3.71034		Label	CML_1	CML_2	CML_3	CML_4	Imatinib_1	Imatinib_2	Imatinib_3	Imatinib_4		Cytidine	3.6178	1.459		0.132484	0.140803		100	74.0916		100	57.7046		100	63.5927		Butanoate metabolism	29	1.4381	9	5.8311e-06	5.2342	0.00048398	0.00019179	0.78571
HALLMARK_MITOTIC_SPINDLE	0.687691	2.91558		MYC TARGETS_V1	0.947362	3.71034		2-aminoethyl dighydrogen-P	100	116.224	138.123	224.334	230.026	257.903	218.047	245.635		L-cystathionine	-2.886	1.459		0.098878	0.133141		78.9265	73.6792		65.987	52.2529		77.1762	71.4742		Pyruvate metabolism	45	2.2316	11	6.8495e-06	5.1643	0.00056166	0.00019179	1.25
E2F TARGETS	0.629213	2.70831		HALLMARK_MITOTIC_SPINDLE	0.835197	3.71034		4-aminobutanoate	100	83.9905	94.5747	98.2286	73.7407	70.7929	83.9168	55.429		AIR	1.6219	1.3715		0.12296	0.175488		100.208	70.4531		87.1754	56.0343		96.3808	45.389		Cysteine and methionine metabolism	71	3.5209	12	0.00013544	3.8682	0.010971	0.0028443	0.48571
HALLMARK_DNA_AIR	0.618616	2.60225		MYC TARGETS_V2	0.763957	3.71034		4-couramic acid	100	50.1413	88.424	69.4587	55.0757	41.0783	88.3835	24.3206		Choline	1.5829	1.3715		0.125705	0.174658		104.543	47.9676		71.0483	35.4864		126.525	35.5168		Glyoxylate and dicarboxylate metabolism	56	2.777	9	0.001413	2.8499	0.11304	0.019781	0.4
HALLMARK_CHOLESTEROL_HOMEOSTASIS	0.541181	1.66951		HALLMARK_DNA_AIR	0.668964	3.10828		4-guanidinobutanoate	100	138.303	89.4603	167.064	107.52	136.367	223.551	104.675		Propionyl-carnitine	-2.0735	1.3715														Glutathione metabolism	56	2.777	9	0.001413	2.8499	0.11304	0.019781	0.85455
OXPHOS	0.496321	1.27891		HALLMARK_HEME_METABOLISM	0.623924	2.40679		7-methlyguanine	100	526.607	282.16	402.713	648.762	263.162	493.697	299.947		Orotidine	-1.8423	1.0776														Lysine degradation	49	2.4299	8	0.0023563	2.6278	0.18379	0.028276	0.25
HALLMARK_SPERMATOGENESIS	0.471636	1.16544		OX PHOS	0.612735	2.34662		A-acetyl-L-alanine	100	72.7334	93.1224	84.4422	77.3112	50.6883	84.8837	67.9003		L-carnitine	-1.904	1.0152														Terpenoid backbone biosynthesis	36	1.7852	6	0.0075182	2.1239	0.5789	0.077351	0.54286
GLYCOLYSIS	0.458154	1.12949		HALLMARK_MTORC1_SIGNALING	0.504438	1.48284		Acetyl-carnitine	100	101.827	140.406	179.833	167.893	205.005	203.566	137.284		MTA	-1.2836	1.0152														Arginine biosynthesis	27	1.3389	5	0.0092512	2.0338	0.70309	0.077351	0.61538
HALLMARK_HEDGEHOG_SIGNALING	0.443815	1.08815		HALLMARK_INTERFERON_ALPHA_RESPONSE	0.381251	0.863316		Acetyl-choline	100	35.1746	60.8856	51.3711	51.2208	23.5689	28.84	17.0644		SAM	-1.1499	1.0152														Nitrogen metabolism	10	0.4959	3	0.01105	1.9566	0.82877	0.077351	0.88889
MYC TARGETS V2	0.40532	0.946735		HALLMARK_INTERFERON_GAMMA_RESPONSE	0.378595	0.895199		Adenosine	100	28.594	2519.41	1099.94	492.688	452.747	842.112	368.386		Malate	-0.92339	1.0152														D-Glutamine and D-glutamate metabolism	10	0.4959	3	0.01105	1.9566	0.82877	0.077351	1
FATTY ACID METABOLISM	0.387689	0.904724		HALLMARK_UV_RESPONSE_UP	0.360317	0.855312		ADP	100	81.5556	135.196	104.316	92.777	82.3122	85.5551	61.4203		Citrate	-0.88945	1.0152														Synthesis and degradation of ketone bodies	10	0.4959	3	0.01105	1.9566	0.82877	0.077351	1.2222
HALLMARK_APICAL_SURFACE	0.359913	0.835545		HALLMARK_UNFOLDED_PROTEIN_RESPONSE	0.285527	0.626864		AICAR	100	98.6947	138.686	125.201	35.2762	57.2524	10.3192	0.0441175		AKG	-0.84076	1.0152														One carbon pool by folate	31	1.5373	5	0.016621	1.7793	1	0.10307	1.0667
HALLMARK_PEROXISOME	0.328478	0.774449		HALLMARK_SPERMATOGENESIS	0.217732	0.467387		AIR	100	206.229	75.4686	99.214	317.307	360.973	383.697	418.183		UDP-N-acetlyglucosamine	-0.82856	1.0152														Glycine, serine and threonine metabolism	68	3.3721	8	0.017545	1.7558	1	0.10307	0.59701
HALLMARK_REACTIVE_OXYGEN_SPECIES_PATHWAY	0.216211	0.55211		HALLMARK_PEROXISOME	0.178677	0.406286		AKG	100	75.7394	127.988	114.05	77.6309	65.3773	48.4994	41.7573		Taurine	-0.74685	1.0152														Steroid biosynthesis	82	4.0664	9	0.018405	1.7351	1	0.10307	0.39506
HALLMARK_MTORC1_SIGNALING	0.086879	0.387553		HALLMARK_WNT_BETA_CATENIN_SIGNALING	0.164487	0.404751		Allantoin	100	83.0156	273.491	446.715	593.812	388.1	296.793	356.591		L-aspartate	-0.74581	1.0152														Glycerolipid metabolism	35	1.7357	5	0.027128	1.5666	1	0.14242	0.47059
HALLMARK_ESTROGEN_RESPONSE_LATE	-0.03287	0.287676		HALLMARK_APICAL_JUNCTION	0.144923	0.391904		AMP	100	57.039	287.703	107.63	112.547	93.2979	113.476	70.8108		2-aminoethyl dighydrogen-P	0.71761	1.0152														Alanine, aspartate and glutamate metabolism	61	3.025	7	0.029125	1.5357	1	0.14391	0.55
				HALLMARK_ESTROGEN_RESPONSE_LATE	0.086304	0.310056		ATP	100	67.9085	97.5901	91.1469	72.8536	70.6157	69.2663	40.1081		NADH	-0.68631	1.0152														Arginine and proline metabolism	78	3.868	8	0.036854	1.4335	1	0.17198	0.35065
				HALLMARK_FATTY_ACID_METABOLISM	0.043654	0.266838		Betaine	100	66.4974	97.606	72.8574	71.2424	62.2629	75.7318	35.4369		L-arginine	0.6807	1.0152														Taurine and hypotaurine metabolism	16	0.79344	3	0.041508	1.3819	1	0.18351	0.66667
				HALLMARK_XENOBIOTIC_METABOLISM	0.039263	0.282372		Butryl-carnitine	100	65.8029	669.262	391.099	109.062	97.2836	127.702	62.3		Glutamate	-0.54346	1.0152														Pantothenate and CoA biosynthesis	34	1.6861	4	0.084713	1.0721	1	0.35579	0.33333
				HALLMARK_GLYCOLYSIS	-0.1372	0.10638		Carbamoyl phosphate	100	88.6787	179.674	123.43	123.256	114.901	123.164	139.491		Glutathione	-0.52743	1.0152														Valine, leucine and isoleucine biosynthesis	12	0.59508	2	0.11637	0.93414	1	0.4655	0.72727
				HALLMARK_PANCREAS_BETA_CELLS	-0.22093	0.061836		Carnosine	100	89.4419	49.1085	104.879	121.801	249.699	285.181	52.8973		S-formyl-GSH	0.50947	1.0152														Drug metabolism - other enzymes	70	3.4713	6	0.13047	0.8845	1	0.47851	0.23188
				HALLMARK_APICAL_SURFACE	-0.25853	0.056735		Choline	100	129.807	181.367	263.198	476.64	593.317	474.981	475.234		Glycine	-0.46007	1.0152														Glycerophospholipid metabolism	86	4.2648	7	0.13102	0.88266	1	0.47851	0.34118
				HALLMARK_ADIPOGENESIS	-0.27913	0.063716		Citrate	100	77.1762	96.3808	126.525	63.5927	71.4742	45.389	35.5168		4-aminobutanoate	-0.4085	1.0152														Valine, leucine and isoleucine degradation	88	4.3639	7	0.14296	0.84477	1	0.50037	0.29885
				HALLMARK_TGF_BETA_SIGNALING	-0.59252	0.00534		Citrulline	100	68.0288	83.6295	82.7796	78.499	56.2044	74.485	38.5945		Glucose	4.1031	0.97359														Aminoacyl-tRNA biosynthesis	74	3.6697	6	0.1577	0.80216	1	0.52988	0.10959
								Creatine	100	78.8271	83.3613	80.581	99.421	99.5456	86.7344	43.6678		UTP	-1.1578	0.96799														beta-Alanine metabolism	44	2.182	4	0.17138	0.76603	1	0.5537	0.2093
								Creatinine	100	73.1036	87.8475	94.1341	84.8145	90.8085	117.823	52.8189		L-cysteic acid	-0.82905	0.96799														Glycolysis or Gluconeogenesis	61	3.025	5	0.18243	0.73891	1	0.56755	0.38333
								Cytidine	100	100	100	361.673	2111.05	2152.94	2959.24	899.415		SN-glycero-3-phosphocholine	0.42157	0.86417														Purine metabolism	166	8.232	11	0.19611	0.7075	1	0.587	0.4303
								D-Fructose	100	134.921	85.1295	119.457	92.8018	144.461	77.9951	69.7397		L-alanine	-0.75097	0.85813														Histidine metabolism	32	1.5869	3	0.20964	0.67852	1	0.587	0.16129
								D-glucosamine	100	65.2084	97.0931	70.2239	64.806	78.674	93.7197	38.1515		NAD	-0.50138	0.85813														Pentose and glucuronate interconversions	32	1.5869	3	0.20964	0.67852	1	0.587	0.45161
								Deoxycarnitine	100	35.1746	60.8856	51.3711	51.2208	23.5689	28.84	17.0644		Palmitoyl-carnitine	1.1102	0.84796														Pyrimidine metabolism	99	4.9094	7	0.21715	0.66323	1	0.58842	0.38776
								Formyl L-methionyl	100	55.5934	89.9015	80.7539	67.0665	59.3539	42.747	47.6989		UDP-glucose	-0.88175	0.84796														Nicotinate and nicotinamide metabolism	42	2.0828	3	0.34631	0.46053	1	0.90907	0.36585
								Glucose	100	409.006	86.6784	315.399	1134.14	3128.8	11000.2	393.996		L-threonine	-0.61508	0.84796														Phosphonate and phosphinate metabolism	10	0.4959	1	0.39925	0.39875	1	1	0.22222
								Glucose 6-phosphate	100	67.8863	74.0568	77.0296	62.9576	60.7593	29.6617	15.2301		L-proline	-0.61267	0.84796														Propanoate metabolism	48	2.3803	3	0.42854	0.36801	1	1	0.34043
								Glutamate	100	78.8531	104.331	100.53	72.1062	70.3742	72.0033	48.7905		Formyl L-methionyl	-0.58917	0.84796														Glycosphingolipid biosynthesis - globo and isoglobo series	31	1.5373	2	0.46015	0.3371	1	1	0.26667
								Glutamine	100	76.7959	125.96	102.661	95.9816	79.7062	103.377	49.4848		SAH	-1.5161	0.82042														Ascorbate and aldarate metabolism	13	0.64467	1	0.48463	0.31459	1	1	0.33333
								Glutathione	100	78.9265	100.208	104.544	74.0916	73.6792	70.4531	47.9676		Acetyl-choline	-1.0357	0.82042														Tryptophan metabolism	84	4.1656	4	0.6075	0.21646	1	1	0.12048
								Glycerol 3-phosphate	100	112.589	79.1978	106.215	190.315	239.581	80.7468	165.249		Deoxycarnitine	-1.0357	0.82042														Vitamin B6 metabolism	21	1.0414	1	0.65789	0.18185	1	1	0.3
								Glycine	100	80.7509	90.3649	98.3406	76.7895	54.392	64.8212	72.5746		UDP	-0.93341	0.82042														Mucin type O-glycan biosynthesis	22	1.091	1	0.675	0.1707	1	1	0.095238
								GMP	100	45.063	292.396	130.839	157.913	79.0884	127.455	107.532		N Acetyl-aspartate	-0.74301	0.82042														alpha-Linolenic acid metabolism	22	1.091	1	0.675	0.1707	1	1	0.095238
								GSSG	100	84.6924	85.9364	135.135	89.3172	101.161	77.1993	52.7815		Glucose 6-phosphate	-0.91975	0.79265														Phosphatidylinositol signaling system	74	3.6697	3	0.72102	0.14205	1	1	0.054795
								GTP	100	62.2646	132.198	80.5384	68.2502	60.0487	74.5869	22.9492		L2PG	-0.93156	0.76311														Fatty acid elongation	75	3.7193	3	0.72957	0.13693	1	1	0.081081
								Guanidinoacetate	100	3.13771	102.196	68.3006	166.575	3.13771	38.6368	42.1061		ATP	-0.49625	0.75504														Galactose metabolism	51	2.5291	2	0.72963	0.1369	1	1	0.12
								Guanine	100	94.2597	392.051	99.3076	274.779	91.7064	703.975	447.823		L-hydroxyglutarate	-0.37121	0.67332														Porphyrin and chlorophyll metabolism	53	2.6283	2	0.74918	0.12541	1	1	0.038462
								Histamine	100	70.9452	125.954	289.25	117.711	108.636	151.06	162.531		NADPH	-0.57992	0.66715														Sphingolipid metabolism	58	2.8762	2	0.79285	0.10081	1	1	0.070175
								Hypoxanthine	100	87.6891	207.697	129.446	158.81	92.955	496.775	723.917		Acetyl-carnitine	0.45118	0.66715														Folate biosynthesis	61	3.025	2	0.81574	0.08845	1	1	0.26667
								L-alanine	100	60.1883	98.8208	83.1969	60.0037	48.3293	64.9446	30.0622		PEP	-0.77566	0.66034														Various types of N-glycan biosynthesis	36	1.7852	1	0.84192	0.07473	1	1	0.057143
								L-arginine	100	93.7365	135.861	137.643	199.548	155.388	239.359	154.655		ADP	-0.3867	0.66034														Ether lipid metabolism	39	1.934	1	0.86462	0.063177	1	1	0.052632
								L-asparagine	100	104.8	134.279	133.55	88.8219	106.552	115.49	78.4269		Glycerol 3-phosphate	0.76402	0.65827														Inositol phosphate metabolism	69	3.4217	2	0.86617	0.062399	1	1	0.029412
								L-aspartate	100	91.4273	85.5118	118.299	61.1433	78.154	54.0477	42.3481		Allantoin	0.8564	0.65036														Fructose and mannose metabolism	40	1.9836	1	0.87144	0.059763	1	1	0.10256
								L-carnitine	100	105.375	90.1934	85.7407	28.986	42.4493	24.7076	5.74353		AICAR	-2.1686	0.6488														Fatty acid degradation	102	5.0582	3	0.89152	0.049868	1	1	0.19802
								L-cystathionine	100	72.4974	70.1213	165.762	8.5581	25.1927	12.5841	8.9095		Citrulline	-0.43266	0.64856														Glycosphingolipid biosynthesis - ganglio series	47	2.3307	1	0.91054	0.040702	1	1	0.13043
								L-cysteic acid	100	77.7796	72.2626	73.3072	53.8903	64.2968	38.511	25.3149		L-lysine	0.42625	0.64856														Retinol metabolism	47	2.3307	1	0.91054	0.040702	1	1	0.26087
								L-Cystine	100	36.9108	146.706	67.5991	90.5519	47.9873	158.379	36.552		GTP	-0.73163	0.63739														Biosynthesis of unsaturated fatty acids	47	2.3307	1	0.91054	0.040702	1	1	0.26087
								L-histidine	100	81.1567	93.7386	92.037	98.4758	87.4921	113.712	44.8103		A-acetyl-L-alanine	-0.31912	0.63739														Arachidonic acid metabolism	81	4.0168	2	0.91861	0.036869	1	1	0.075
								L-hydroxyglutarate	100	65.5146	106.686	81.1317	75.8905	64.362	72.698	60.2227		Urate	1.0769	0.62723														Primary bile acid biosynthesis	92	4.5623	2	0.94921	0.022639	1	1	0.043956
								L-isoleucine	100	95.9141	101	95.7079	75.7081	68.2483	119.987	47.9288		N-benzylformamide	-0.57721	0.62723														N-Glycan biosynthesis	77	3.8184	1	0.98132	0.0081892	1	1	0.026316
								L-lysine	100	71.9667	109.808	118.331	136.852	122.695	177.378	100.712		Betaine	-0.46172	0.62723														Amino sugar and nucleotide sugar metabolism	79	3.9176	1	0.98318	0.0073649	1	1	0.025641
								L-methionine	100	72.9801	207.755	207.538	231.503	163.895	397.323	147.998		L-asparagine	-0.27986	0.61404														Drug metabolism - cytochrome P450	98	4.8598	1	0.99384	0.0026854	1	1	0.010309
								L-ornithine	100	75.6269	88.422	109.158	95.4111	72.6388	146.937	70.2606		Hypoxanthine	1.4883	0.526														Metabolism of xenobiotics by cytochrome P450	145	7.1906	2	0.9955	0.0019598	1	1	0.10417
								L-phenylalanine	100	59.3974	106.882	95.568	79.3364	65.1097	111.966	49.5771		4-couramic acid	-0.56052	0.526														Glycosphingolipid biosynthesis - lacto and neolacto series	121	6.0004	1	0.99819	0.00078633	1	1	0.016667
								L-proline	100	76.7757	126.837	131.135	79.4894	65.2551	88.17	51.4037		L-isoleucine	-0.33218	0.526														Steroid hormone biosynthesis	199	9.8684	2	0.99968	0.00013806	1	1	0.060606
								L-threonine	100	70.347	106.338	93.8118	74.8386	56.0138	72.2316	38.8108		L-methionine	0.67728	0.49104
								L-trypophan	100	49.2723	84.7364	80.3469	65.8478	49.4217	84.9114	33.3869		Guanine	1.147	0.48746
								L-tyrosine	100	54.5531	83.5784	77.1786	63.9643	44.9874	95.8023	34.165		Uracil	-0.57304	0.48746
								L-valine	100	65.3122	91.7456	96.1528	79.8967	73.1061	113.685	51.365		GSSG	-0.3405	0.48746
								L2PG	100	139.564	120.665	162.005	53.6449	159.1	26.0358	35.0208		Carnosine	1.047	0.47995
								Lactate	100	83.5044	109.286	114.36	102.289	91.8641	122.69	109.662		Butryl-carnitine	-1.6293	0.46937
								Leucine	100	76.774	140.651	100.808	85.3766	66.7664	119.119	50.1879		Leucine	-0.37971	0.46937
								Linolenic acid	100	13661.2	119630	864.448	1547.32	1661.56	7914.82	2013.01		L-trypophan	-0.42856	0.46577
								MTA	100	69.9346	124.69	116.145	62.2461	38.8946	43.4369	24.1507		L-tyrosine	-0.40025	0.46577
								N Acetyl-aspartate	100	191.696	121.355	178.846	70.0085	133.4	83.9276	66.3174		Glutamine	-0.3033	0.42369
								N-benzylformamide	100	51.6027	50.8187	64.6456	42.082	37.7089	70.0257	29.1879		Xanthine	-0.49894	0.4096
								N3 N4-dimethyl-L-arginine	100	62.0914	90.3191	98.3994	100.344	89.9324	98.1969	103.298		N3 N4-dimethyl-L-arginine	0.15932	0.37779
								NAD	100	71.0049	80.4342	81.3905	70.892	62.3271	61.0176	40.8843		D-glucosamine	-0.27219	0.33001
								NADH	100	65.987	87.1754	71.0483	57.7046	52.2529	56.0343	35.4864		NAGS	-0.44481	0.31953
								NADPH	100	65.006	71.5439	97.4036	67.4929	60.1682	65.9017	29.853		7-methlyguanine	0.37906	0.27621
								NAGS	100	248.76	146.895	267.5	102.055	215.706	108.612	134.302		L-phenylalanine	-0.2419	0.27621
								Orotidine	100	65.4441	67.1048	64.0883	28.869	28.1355	17.843	7.87912		Pyruvate	0.17285	0.27621
								Palmitate	100	159.12	149.815	75.5111	193.464	56.092	74.3737	97.2311		D-Fructose	-0.19104	0.27165
								Palmitoyl-carnitine	100	266.09	174.459	415.949	415.583	572.177	340.787	736.31		Phosphocholine	-0.23089	0.21664
								PEP	100	157.078	105.546	148.255	56.9994	169.855	28.6971	42.8648		L-valine	-0.15126	0.20869
								Phosphocholine	100	98.1366	161.272	182.784	137.558	103.886	132.68	87.8823		Palmitate	-0.20196	0.19592
								Propionyl-carnitine	100	89.896	51.3342	64.1668	21.7077	27.1733	14.8997	8.77438		4-guanidinobutanoate	0.20937	0.15964
								Pyruvate	100	104.675	120.522	115.255	114.743	118.634	166.079	97.0592		L-histidine	-0.09105	0.15964
								S-malate	100	73.7478	68.7395	68.8056	51.0374	48.3395	42.7487	22.0094		Adenosine	-0.79778	0.15653
								S-formyl-GSH	100	114.44	101.269	131.451	154.492	190.035	140.241	151.778		AMP	-0.50168	0.15653
								SAH	100	41.4874	164.353	89.1304	43.7753	28.2572	56.2928	9.76556		Lactate	0.067002	0.15653
								SAM	100	51.4491	91.6561	61.7415	41.8908	31.4316	45.7412	18.3154		Creatine	-0.05754	0.12051
								Serine	100	85.0334	121.825	118.094	111.606	86.5365	135.055	79.2096		Creatinine	-0.03629	0.087392
								SN-glycero-3-phosphocholine	100	97.4493	86.8006	116.713	137.075	168.362	116.616	114.989		Carbamoyl phosphate	0.026249	0.087392
								Taurine	100	83.2259	79.3391	80.4596	59.3136	64.8359	48.559	31.7003		Serine	-0.04323	0.078052
								UDP	100	69.103	43.9597	87.1277	49.4881	44.1138	43.8548	19.7282		Linolenic acid	-3.3533	0.055443
								UDP-glucose	100	59.2155	105.957	79.1179	62.9062	42.0937	59.1439	22.706		Guanidinoacetate	-0.1277	0.055443
								UDP-N-acetlyglucosamine	100	69.3497	86.3058	78.7182	58.2773	56.5694	46.1987	27.2369		L-Cystine	-0.0748	0.055443
								Uracil	100	43.4231	93.084	52.3461	47.6918	29.9174	74.038	42.5199		Histamine	-0.11848	0.045403
								Urate	100	71.2557	160.742	140.455	175.78	219.48	494.737	106.656		L-ornithine	0.045808	0.004417
								UTP	100	73.4475	96.7127	85.0196	53.6757	48.794	42.541	14.1747		GMP	-0.2679	0.001442
								Xanthine	100	54.0102	36.5706	63.0543	38.8609	24.2317	73.5742	42.812

## Sheet: Figure S2
A			B					C				D				E				F				G				J						K			L						M						N
Control	Imatinib		Annexin V- , 7-AAD-A-	Annexin V+ , 7-AAD-A-	Annexin V+ , 7-AAD-A+	Annexin V- , 7-AAD-A+			Log2 FC	-log10(q value)			Log2 FC	-log10(q value)			Log2 FC	-log10(q value)			NES (Log2)	-log10(q value)			NES (Log2)	-log10(q value)		Select metabolites from Figure 2F									Time (minutes)	Control		Imatinib			Select metabolites from Figure 2F
3.23232	4.06091		86.2	8.11	5.62	0.11		TPX2	-0.51644	26.5096		RRM1	-0.41925	14.0528		CST7	2.32813	16.1101		TNFA SIGNALING VIA NFKB	0.687167	2.85658		HALLMARK_KRAS_SIGNALING_UP	0.655696	0.94211		AIR			AICAR			ATP				CML19	CML25	CML19	CML25		NAD+			NADPH			Malate
2.35641	2.51177		75	9.51	15.4	0.12		COL24A1	2.19189	26.5096		ABCA1	3.18904	13.8696		C3AR1	2.19979	16.0083		INFLAMMATORY RESPONSE	0.660222	1.98396		HYPOXIA	0.651377	1.20317		Control	Imatinib		Control	Imatinib		Control	Imatinib		1.3585	47.3895	44.6362	38.1937	21.1132		Control	Imatinib		Control	Imatinib		Control
3.39703	3.87409		84.8	6.91	8.09	0.19		ATP9A	0.907153	25.0377		AACS	-0.69377	12.0487		ELANE	3.18169	15.9469		HALLMARK_PROTEIN_SECRETION	0.641374	1.6392		HALLMARK_ALLOGRAFT_REJECTION	0.605666	1.08397		100	317.307		100	35.2762		100	72.8536		8.01555	26.2318	42.6464	24.1829	14.5911		100	70.892		100	67.4929		100
1.854	3.13726		82.2	7.66	9.95	0.18		RRM1	-0.41925	14.0528		ACAT2	-1.00942	11.1805		AZU1	2.96487	15.9469		HEME METABOLISM	0.623469	1.4439		HALLMARK_ANGIOGENESIS	0.585748	1.11585		206.229	360.973		98.6947	57.2524		67.9085	70.6157		14.6539	13.4656	43.1131	2.89092	7.49676		71.0049	62.3271		65.006	60.1682		73.7478
			77.8	13.2	8.92	0.058		IGLON5	3.54575	13.8696		DHFR	-0.5286	8.40205		CXCR4	1.86569	15.9469		INTERFERON GAMMA RESPONSE	0.58219	0.999232		HALLMARK_ANDROGEN_RESPONSE	0.522575	0.943682		75.4685	383.697		138.686	10.3192		97.5901	69.2663		21.4292	9.64388	9.29091	0.250297	7.72213		80.4342	61.0176		71.5439	65.9017		68.7395
			66	16.3	17.5	0.18		ABCA1	3.18904	13.8696		CDKN1A	1.09438	8.2537		VWA5A	1.30786	15.9469		HYPOXIA	0.538032	0.756828		HALLMARK_EPITHELIAL_MESENCHYMAL_TRANSITION	0.522382	1.02286		99.214	418.183		125.201	0.044117		91.1469	40.1081		28.0995	9.03889	7.52553	-2.02716	6.44384		81.3905	40.8843		97.4036	29.853		68.8056
			77.6	10.3	12	0.058		PRR11	-0.57732	13.8047		HMGCR	-0.73291	7.4544		HRH4	3.07482	15.8297		HALLMARK_COAGULATION	0.536433	0.813572		HALLMARK_COMPLEMENT	0.494129	0.986781											34.7558	8.87084	7.6951	-1.75173	6.11627
			50.6	17.3	31.9	0.16		KIF15	-0.5329	13.4023		NR4A3	1.8764	7.43053		CTSG	2.94835	15.8297		ANGIOGENESIS	0.52056	0.785554		INFLAMMATORY RESPONSE	0.412256	0.760991											41.5416	206.362	164.82	115.47	78.2717
								CDC45	-0.54604	12.8449		MSMO1	-0.88764	6.35347		CD68	1.24399	15.6021		HALLMARK_INTERFERON_ALPHA_RESPONSE	0.501487	0.747742		HALLMARK_NOTCH_SIGNALING	0.40659	0.79934											48.1913	156.687	113.292	88.5748	62.9286
								TOP2A	-0.58007	12.829		SLC2A1	1.5861	6.21737		ENPP3	2.92023	15.5784		HALLMARK_MYOGENESIS	0.497649	0.77784		TNFA SIGNALING VIA NFKB	0.37256	0.739222											54.8951	151.465	104.481	78.2316	54.3457
								AACS	-0.69377	12.0487		PNPLA3	-1.79086	6.20596		CCNA1	2.51703	15.5784		HALLMARK_TGF_BETA_SIGNALING	0.494826	0.80947		HALLMARK_MYOGENESIS	0.312911	0.613708											61.7077	7.79466	2.64409	-0.36805	1.58101
								SH3TC1	1.37793	11.8093		PRDX1	-0.47318	5.65658		CPM	2.46819	15.5784		HALLMARK_BILE_ACID_METABOLISM	0.489678	0.822591		HALLMARK_COAGULATION	0.299766	0.619005											68.3309	5.91435	4.87894	-1.97751	2.87265
								ETV5	-1.10581	11.5642		OXCT1	-0.39198	5.10294		CTSA	0.878333	15.0942		ADIPOGENESIS	0.477816	0.80736		HALLMARK_IL6_JAK_STAT3_SIGNALING	0.25557	0.548579											75.0462	5.90699	4.09782	-2.04661	1.99155
								ACAT2	-1.00942	11.1805		PCLAF	-0.45668	5.10294		HPGD	2.37215	14.8827		HALLMARK_IL6_JAK_STAT3_SIGNALING	0.476138	0.831853		HALLMARK_P53_PATHWAY	0.242325	0.551063
								SMOX	0.902214	11.0382		ZCCHC8	-0.57071	4.98823		CFD	2.35779	14.8827		HALLMARK_EPITHELIAL_MESENCHYMAL_TRANSITION	0.46128	0.813922		HALLMARK_APOPTOSIS	0.195811	0.480884
								PLPPR2	0.781017	10.7327		NR4A1	2.52784	4.98696		ST3GAL6	1.35516	14.1931		HALLMARK_COMPLEMENT	0.438847	0.763333		HALLMARK_IL2_STAT5_SIGNALING	0.176769	0.472541
								PRIM1	-0.45946	10.6048		SLC20A1	-0.23555	4.95893		CDK15	2.69018	13.6778		P53 PATHWAY	0.436463	0.7821		HALLMARK_UV_RESPONSE_DN	0.10377	0.36008
								ZNF862	0.747552	9.3828		NUCKS1	-0.45779	4.63876		SYNJ2	-1.31683	13.6216		HALLMARK_ALLOGRAFT_REJECTION	0.357413	0.591438		HALLMARK_ESTROGEN_RESPONSE_EARLY	0.103507	0.384598
								RFC4	-0.48517	9.28903		CCNF	-0.46008	4.62751		TDRD9	1.70675	13.4101		HALLMARK_XENOBIOTIC_METABOLISM	0.340608	0.575741		HALLMARK_KRAS_SIGNALING_DN	0.076334	0.361586
								TM7SF2	-0.87238	9.16241		PARP1	-0.33157	4.41876		PLD3	1.36341	13.4101		HALLMARK_KRAS_SIGNALING_DN	0.334762	0.586658		HALLMARK_PROTEIN_SECRETION	0.029512	0.311575
								NCAPG	-0.49148	9.15959		DIP2A	0.415378	4.298		HOMER3	0.981377	13.4101		HALLMARK_UV_RESPONSE_DN	0.254897	0.454967		HALLMARK_REACTIVE_OXYGEN_SPECIES_PATHWAY	0.017603	0.314618
								POLA2	-0.39295	8.70894		HMGB1	-0.29166	4.12215		EPX	2.88213	13.3979		HALLMARK_PI3K_AKT_MTOR_SIGNALING	0.198923	0.391825		HALLMARK_CHOLESTEROL_HOMEOSTASIS	-0.2324	0.040891
								CDK1	-0.48074	8.5885		PLIN2	0.719081	3.8187		PRTN3	2.04018	13.1959		HALLMARK_APOPTOSIS	0.193846	0.4026		HALLMARK_HEDGEHOG_SIGNALING	-0.24351	0.052563
								RACGAP1	-0.54831	8.51183		MTHFD1	-0.30513	3.58333		AHR	-1.20117	13.1146		HALLMARK_NOTCH_SIGNALING	0.060908	0.264688		HALLMARK_BILE_ACID_METABOLISM	-0.25982	0.060468
								NCAPD2	-0.34415	8.5057		ADRA2A	1.41456	3.38191		CA1	-2.80942	13.1146		HALLMARK_UV_RESPONSE_UP	0.04967	0.270352		HALLMARK_PI3K_AKT_MTOR_SIGNALING	-0.28191	0.064209
								DHFR	-0.5286	8.40205		OLR1	2.25394	3.28682		ASAH1	1.12913	13.0575		HALLMARK_ESTROGEN_RESPONSE_EARLY	0.014257	0.254941
								DLGAP5	-0.59633	8.32755		EGR1	1.47536	3.26113		GPR34	2.84571	12.9914		HALLMARK_IL2_STAT5_SIGNALING	-0.00319	0.257443
								NCAPH	-0.48795	8.26571		TARDBP	-0.27208	3.21335		SRGN	0.896199	12.9914		HALLMARK_WNT_BETA_CATENIN_SIGNALING	-0.01429	0.263454
								CDKN1A	1.09438	8.2537		PITPNC1	0.611303	3.14079		SLC17A5	0.801949	12.9914		HALLMARK_KRAS_SIGNALING_UP	-0.15526	0.172229
								DSCC1	-0.57098	8.23547		STMN1	-0.5322	3.08283		NKG7	1.74217	12.9281		HALLMARK_UNFOLDED_PROTEIN_RESPONSE	-0.1944	0.162123
								AC105052.1	2.16994	8.22716		ADHFE1	0.756114	3.07859		CLEC12A	2.58372	12.9245		HALLMARK_ANDROGEN_RESPONSE	-0.21695	0.160992
								CCNB2	-0.42637	8.1431		BIRC5	-0.42748	3.05596		FCER1G	1.30995	12.9208		HALLMARK_APICAL_JUNCTION	-0.34863	0.10443
								TMPO	-0.43018	8.11238		COQ3	-0.5056	2.99607		ATP10D	1.42496	12.7122
								LINC00173	1.13007	7.72964		MMACHC	-0.3591	2.98689		IL17RA	1.0919	12.6478
								KIF2C	-0.41771	7.72941		ELOVL6	-0.64401	2.94178		CTSD	1.04278	12.4498
								MEF2D	0.634186	7.66054		ALDH1B1	-0.38507	2.90618		TTN	1.04071	12.3686
								MELK	-0.48119	7.66054		THBS1	1.73996	2.88103		F13A1	3.22869	12.3468
								CENPF	-0.50568	7.63121		PGRMC1	-0.38118	2.81644		EZH2	-1.20391	12.1785
								TRH	1.84238	7.50082		MLXIP	0.279938	2.76733		MANSC1	-0.93665	12.0762
								STX16-NPEPL1	1.56784	7.50082		DUOX2	0.037565	2.76693		MS4A2	2.82124	12.059
								HMGCR	-0.73291	7.4544		FADS2	-0.39797	2.73217		TMEM268	-0.79063	12.059
								NR4A3	1.8764	7.43053		HPRT1	-0.30712	2.6711		LRP1	0.600869	12.0405
								KIF4A	-0.44718	7.1746		VDAC1	-0.43503	2.63611		ERAL1	-0.81015	11.9872
								NOG	2.02695	7.07922		PHYKPL	0.27876	2.63109		LIN7A	1.75632	11.9172
								POLE2	-0.36633	6.99963		ACLY	-0.52509	2.62364		LITAF	1.06482	11.9172
								PDHB	-0.36721	6.81593		FUCA1	0.732329	2.56063		PYGL	1.19806	11.9066
								ID2	0.770669	6.80375		KDM1A	-0.32232	2.55706		FNDC3B	1.16106	11.8996
								HMGB1P5	-0.33399	6.59938		SSB	-0.29164	2.55706		TCN1	1.80754	11.8416
								NDC80	-0.46923	6.55508		CYP51A1	-0.56089	2.49564		TOM1	0.758285	11.7986
								ADCY10P1	0.894161	6.55508		CYP1B1	1.54772	2.36884		MNDA	1.52197	11.7012
								PLEKHM1P1	0.501248	6.41802		BCAT1	-0.53141	2.28906		DNA2	-1.30261	11.7012
								MSMO1	-0.88764	6.35347		RAPGEF3	0.870805	2.28311		LYZ	1.84217	11.6676
								SLC2A1	1.5861	6.21737		NAE1	-0.21598	2.27872		TYROBP	1.30157	11.4609
								PNPLA3	-1.79086	6.20596		SNRNP70	0.189892	2.25565		MCUB	-1.17756	11.4609
								ACOT7	-0.48077	6.12656		GCSH	-0.38863	2.25494		NDST1	0.924135	11.4237
								GBP2	1.73032	6.01591		MDH1	-0.25479	2.21194		MTARC1	1.49389	11.4225
								TOB2	0.312449	5.92166		ABHD10	-0.30207	2.19979		SLC26A8	1.4521	11.4225
								OFD1	0.272877	5.86944		FEN1	-0.3434	2.19418		PLPP1	1.67817	11.4214
								PTTG1	-0.45533	5.86944		NCOA3	0.342206	2.18656		GAS2	-1.26801	11.4214
								RNASEH2A	-0.31769	5.79316		KL	1.7427	2.15036		RFX8	2.2852	11.4001
								HMMR	-0.65256	5.68806		E2F1	-0.26566	2.10459		CSTA	1.05016	11.3883
								ESPL1	-0.42506	5.66345		BACE1	0.306482	2.09955		KIF22	-0.77508	11.3778
								WASH4P	0.960441	5.65688		SHMT1	-0.31838	2.05097		AFF2	1.63425	11.2958
								PRDX1	-0.47318	5.65658		HNRNPD	-0.28027	1.99701		PIEZO2	-0.92087	11.2958
								BUB1B	-0.50696	5.60431		SOCS3	0.660208	1.98382		AADAT	-1.39571	11.2612
								MAF	2.0393	5.52386		ACSS2	-0.44373	1.97111		SPAG5	-1.23329	11.2526
								GMNN	-0.43682	5.50535		STAR	-0.48804	1.93781		LUM	2.13542	11.2464
								CHEK1	-0.45431	5.50535		PLK1	-0.45124	1.93669		PPP1R27	2.68858	11.2343
								SPC25	-0.49985	5.50535		PER1	0.590744	1.90867		KIF22	-0.76091	11.2321
								LIG1	-0.31119	5.49813		PPARD	0.753265	1.9048		KNTC1	-1.12013	11.2076
								ORC1	-0.33438	5.40822		MKNK2	0.452878	1.89665		GPR65	1.76905	11.1343
								RIN2	1.43822	5.40822		GAD1	0.915197	1.89665		CCT4	-0.60298	11.1302
								CRHBP	2.38246	5.2782		TXN	-0.51729	1.88587		NOL9	-0.68273	11.1255
								BIRC3	0.914138	5.23795		RPA2	-0.22628	1.82968		CFH	-1.39596	11.0841
								MCM3	-0.53267	5.23344		HNRNPA0	-0.14212	1.8213		S100P	0.79832	11.0793
								HMGB1P6	-0.30464	5.18773		GPCPD1	0.425563	1.79017		SUCNR1	2.8801	11.0773
								CDCA4	-0.58403	5.14922		PAK4	-0.39307	1.74303		VWDE	-1.28675	11.0773
								OXCT1	-0.39198	5.10294		SF3B1	0.142817	1.73906		LANCL2	-0.9379	11.0731
								PCLAF	-0.45668	5.10294		FOXM1	-0.28685	1.73164		WEE1	-0.83262	11.0496
								KDM6B	0.692688	5.02973		CCAR2	-0.17724	1.7199		CEBPD	1.03963	10.9431
								CENPH	-0.45048	5.02973		MMP2	0.642264	1.70535		IL1B	-0.64266	10.9431
								STAG3L1	0.610255	5.02973		CLIP3	0.063006	1.70396		GM2A	1.03579	10.9393
								NEK2	-0.51312	5.02654		ACADVL	0.19853	1.69146		RIN2	0.821713	10.9393
								PCNA	-0.39301	5.02654		ARSA	0.327416	1.68948		PIWIL4	1.59433	10.9245
								MYOM1	2.09947	5.01922		USP13	-0.28447	1.66049		HTRA4	0.844089	10.8996
								ZCCHC8	-0.57071	4.98823		FADS1	-0.38117	1.64477		EMILIN2	0.762319	10.8697
								NR4A1	2.52784	4.98696		HNRNPH3	-0.20685	1.63585		CDC45	-1.36249	10.8539
								SLC20A1	-0.23555	4.95893		RSAD2	0.717705	1.63469		SLC16A7	0.699974	10.8268
								TSC1	0.354376	4.95893		GEMIN2	-0.22521	1.62123		OXCT1	-0.99391	10.8268
								CDCA2	-0.51117	4.94977		SCARB1	-0.33865	1.59395		RENBP	0.730002	10.8182
								PRC1	-0.48823	4.94977		GAMT	-0.28002	1.5534		KCNE3	1.10372	10.8125
								KIF11	-0.41429	4.94077		USF1	0.206682	1.549		ESCO2	-1.50689	10.8125
								SNHG32	0.330785	4.89992		TSC22D3	0.545884	1.532		GRN	1.01412	10.7825
								RAP1GDS1	-0.27446	4.83047		GLUD1	-0.22736	1.52964		PADI2	0.761988	10.7825
								AC114947.2	-1.25965	4.83047		TERT	-0.71332	1.52964		MNS1	-1.33499	10.7825
								SNRPD3	-0.2351	4.67401		DDIT4	1.01601	1.52354		GOT1	-0.877	10.7773
								CCNB1	-0.42299	4.67299		CROT	0.539223	1.5065		TPX2	-1.24375	10.7773
								GGCT	-0.51441	4.66939		JUN	1.09005	1.495		CCNB2	-1.51847	10.7305
								HDAC10	0.303267	4.6602		DUT	-0.28486	1.4902		MICALL2	0.531787	10.6968
								INAVA	-1.14705	4.64936		ISCU	0.268136	1.47718		STIL	-1.38922	10.6925
								NUCKS1	-0.45779	4.63877		DCXR	-0.30087	1.46933		TTLL4	-0.71683	10.6883
								CCNF	-0.46008	4.62751		GCAT	-0.2416	1.46142		VWDE	-1.104	10.6883
								VASH1	0.70591	4.60443		GALC	0.299636	1.43126		CDC25A	-1.11463	10.6883
								HACD3	-0.32535	4.59749		SYNCRIP	-0.34114	1.43126		REC8	-0.70746	10.6716
								SLC4A5	1.62314	4.54548		SREBF2	-0.18607	1.42122		CDCA5	-1.01162	10.6615
								AL009179.2	0.721142	4.50929		CDKAL1	-0.25699	1.41207		APOO	-1.0853	10.6615
								CCNA2	-0.54646	4.49712		SLC38A5	-0.28526	1.41187		H3C2	-1.28968	10.6556
								CENPI	-0.52968	4.47951		MATR3	-0.24546	1.39805		P2RY2	1.55669	10.6517
								KIFC1	-0.36462	4.47951		KLF2	0.656688	1.36877		CEBPA	1.33529	10.6517
								CEP55	-0.53115	4.42417		NSDHL	-0.38359	1.36375		C5AR1	1.17773	10.6517
								PARP1	-0.33157	4.41876		CLK1	0.312009	1.35372		ATF7IP2	-0.81843	10.6517
								BUB1	-0.38703	4.41876		HNRNPA2B1	-0.29011	1.3244		TENT5A	1.00158	10.6234
								GLO1	-0.43536	4.36509		NADSYN1	0.210657	1.3181		CCDC141	0.882099	10.618
								UBE2H	0.374376	4.32393		ATP5F1A	-0.19521	1.29859		RFC5	-0.76474	10.6162
								DIP2A	0.415378	4.298		PDK4	0.055856	1.29737		E2F5	-0.98035	10.6108
								HMGCS1	-1.22812	4.28441		CELF1	-0.24479	1.29533		CRIM1	1.17738	10.5918
								MIR223HG	0.538185	4.25166		SESN3	0.408625	1.29123		TLR2	1.70947	10.5817
								GTSE1	-0.41689	4.23448		SDHA	-0.13981	1.28897		PLK4	-1.35281	10.5719
								BMF	1.4246	4.22095		SCD	-0.44076	1.28897		DTL	-1.62226	10.5575
								MAVS	0.187723	4.21073		NUDT15	-0.33022	1.28399		ERN1	0.790715	10.5467
								MND1	-0.56112	4.18128		PINK1	0.259368	1.28279		INTS7	-0.59182	10.5421
								SAE1	-0.35823	4.17695		DHX9	-0.17926	1.26921		FAM171B	-0.70155	10.5421
								THOC6	-0.29212	4.15601		FANCD2	-0.19274	1.26109		ZDHHC15	-0.75561	10.5421
								LENG8	0.323909	4.12919		DTD1	-0.20898	1.26035		TBC1D13	0.571674	10.5302
								HMGB1	-0.29166	4.12215		CNR2	0.512975	1.23472		JHY	-0.84482	10.5143
								ARID5B	1.33143	4.09922		PSPH	-0.21152	1.23451		BHLHE41	0.566583	10.4989
								TUBB	-0.32243	4.07834		PPA1	-0.21361	1.23108		PLPPR2	0.775853	10.4921
								KLF3-AS1	1.08992	4.02438		NIT1	0.196307	1.21939		MCM8	-1.04337	10.4908
								NABP1	0.674485	4.01729		PAN3	0.175808	1.21194		COPS7B	-0.55424	10.4802
								AC087190.3	-4.83609	3.95634		DDHD2	-0.40287	1.20327		RAD54L	-0.8415	10.4672
								CDCA8	-0.42187	3.94428		MAPK13	0.638589	1.19954		RAD51AP1	-1.55062	10.4609
								ZER1	0.594371	3.87482		TMPRSS9	0.454783	1.17522		TICRR	-1.47729	10.4237
								VASH2	-1.86526	3.8537		LARP4	-0.34877	1.17451		GPX1	0.665862	10.4225
								PLIN2	0.719081	3.81869		SLBP	-0.2802	1.17139		RAB23	-0.86604	10.4225
								GTF3C5	-0.29252	3.79974		GLRX3	-0.19409	1.16943		SIGLEC6	1.38808	10.4179
								BTG2	1.11496	3.79561		PDHX	-0.21386	1.15717		GNAI1	-1.1955	10.4179
								ORC3	-0.23196	3.76499		RDH11	-0.27128	1.14547		KLHL6	-0.54269	10.3819
								CUL9	0.241058	3.7492		KMO	0.050972	1.13859		ADRB2	0.736498	10.3778
								HMGB1P10	-0.2945	3.72648		BID	-0.19952	1.11972		LAX1	1.33129	10.3675
								H2BC21	1.00444	3.6751		MATR3	-0.17168	1.11972		KBTBD11	0.677264	10.3605
								GINS1	-0.48031	3.65432		MERTK	0.555679	1.11318		LTBP1	1.56669	10.3372
								MCMBP	-0.31188	3.61463		CSF1	0.612172	1.08321		MS4A6A	1.47563	10.3372
								PCDHGC4	1.95533	3.61437		EXOSC8	-0.19769	1.07456		LGALS8	0.590986	10.3063
								AC125257.2	-0.62998	3.61437		PDXP	-0.21032	1.07162		USP10	-0.73678	10.2749
								GINS4	-0.3782	3.59463		DCK	-0.23234	1.06351		INTS14	-0.53328	10.2716
								PNRC1	0.537822	3.58525		AKR1B1	-0.32115	1.05379		MCM10	-1.36426	10.2636
								CD300A	-0.48965	3.58525		HSD17B7	-0.38616	1.05366		ZEB1	-0.66504	10.2495
								AL157392.3	0.409204	3.58525		SQSTM1	0.20701	1.05238		ARHGAP11A	-1.14067	10.2403
								DPYSL2	-0.47013	3.58333		BCAT2	-0.33437	1.04524		ACTN1	0.778886	10.2321
								MTHFD1	-0.30513	3.58333		DIP2B	0.342377	1.04355		DNAJC9	-0.61195	10.2321
								RGS2	1.07213	3.58333		PHGDH	-0.39038	1.0371		KIF11	-1.21187	10.2321
								LGALS12	1.00894	3.58333		ALYREF	-0.22087	1.03649		CHEK1	-1.46229	10.2321
								TGIF1	0.327901	3.58333		ME2	-0.27861	1.03396		NCAPG	-1.45915	10.2248
								AC026401.3	-0.51288	3.58333		FH	-0.25852	1.02739		HLX	0.62767	10.2233
								SGSM2	0.242535	3.5471		SQLE	-0.42103	1.02662		ATP6AP1	0.533043	10.2233
								FMOD	0.046051	3.50326		LIPA	-0.28816	1.01991		TUBE1	-0.49357	10.2233
								NUF2	-0.39097	3.48953		PNPLA2	0.252145	1.01556		TAF9B	-0.80918	10.1911
								CDC25C	-0.4789	3.48953		IDH1	-0.2844	1.00068		TAF9B	-0.80918	10.1911
								NR4A2	1.94798	3.47552		XRCC6	-0.22295	1.00068		CLEC12B	1.94298	10.1891
								FURIN	0.440421	3.43547		ODC1	-0.2583	0.99928		CCNB1	-1.08039	10.1662
								ARHGAP19	-0.30592	3.43547		EHMT2	-0.13696	0.99928		SERPINB10	2.6798	10.1561
								KIF22	-0.29514	3.42524		NONO	-0.11945	0.988991		SLITRK6	1.32322	10.1561
								EXO1	-0.42979	3.40517		BRCA1	-0.3515	0.988061		TRPC1	-0.81658	10.1561
								ADRA2A	1.41456	3.38191		AKR1A1	-0.20359	0.98628		CPA3	0.821177	10.1379
								TTN	1.7613	3.38191		KDM8	0.316817	0.984599		TAF4B	-1.0321	10.1278
								HMGB1P1	-0.31225	3.35547		BCL3	0.392453	0.973629		KIF15	-1.52337	10.1118
								TSPAN7	2.16657	3.35345		ERG	0.299075	0.969264		SLC24A3	1.25353	10.0915
								TUBBP1	-0.31884	3.34151		NDUFS1	-0.16962	0.966448		RXFP1	-1.04865	10.0899
								AC092164.1	1.06649	3.33411		HIF1A	0.251403	0.966448		PRMT5	-0.65403	10.0793
								MAFG	0.261539	3.29773		LIPC	0.100805	0.965569		OSBPL5	0.729728	10.0424
								TOM1	0.437769	3.29725		FUS	-0.17062	0.957162		PRIM1	-1.00888	10.04
								POLA1	-0.38395	3.29429		SLC37A1	0.339394	0.950841		PRC1	-1.12751	10.0273
								OLR1	2.25394	3.28682		WWOX	-0.22712	0.943854		POLE2	-1.45806	10.0232
								TTC17	0.280328	3.27667		GOT2	-0.20396	0.937509		LRRC6	-0.84599	10.0048
								EGR1	1.47536	3.26113		SUCLA2	-0.2523	0.910425		ZNF730	-1.00162	10.0009
								FSCN1	-0.49259	3.21335		NR1H3	0.291638	0.909435		PSPH	-0.88402	9.99568
								TARDBP	-0.27208	3.21335		GOT1	-0.19776	0.903627		BRIP1	-1.59813	9.98716
								HAUS1	-0.30462	3.21335		CHEK2	-0.19507	0.889313		ADGRE3	1.0816	9.97881
								ASPM	-0.41845	3.20752		NDUFS4	-0.17641	0.884281		AKAP12	1.17303	9.95861
								KIF23	-0.34978	3.20203		HADH	-0.18052	0.883534		ADAMDEC1	1.05735	9.95861
								CTF1	0.679574	3.19756		OGT	0.213912	0.866213		HMGA2	-0.72198	9.95861
								PAN2	0.236618	3.18909		CBR1	-0.28667	0.860227		AP5B1	0.740861	9.92812
								ZFAS1	0.393833	3.18509		VDAC3	-0.20626	0.856407		MED23	-0.50561	9.91722
								NASP	-0.28772	3.15926		HMGA1	-0.21347	0.852736		SERPINB9	-0.79267	9.91722
								CHAF1B	-0.34094	3.15814		HMGA2	-0.29498	0.841615		TMEM104	0.560982	9.91364
								ANP32B	-0.18884	3.15386		YWHAQ	-0.187	0.834589		ULK2	-0.59649	9.90309
								OIP5	-0.43135	3.14807		EXOSC10	-0.12981	0.830793		RAB32	0.930591	9.8962
								ACTL6A	-0.3077	3.14753		EIF4E	-0.26296	0.82931		E2F8	-1.1162	9.8962
								PITPNC1	0.611303	3.14079		SDHD	-0.20832	0.82931		GLUL	0.522073	9.89279
								KSR1	0.566536	3.13217		PHB	-0.23305	0.827902		CKAP2L	-1.35968	9.89279
								CBX3	-0.25679	3.12238		ACO1	-0.17977	0.819132		CEACAM4	0.617874	9.86646
								TICRR	-0.45471	3.12238		PFAS	-0.22261	0.815267		KIF14	-1.3489	9.82391
								LSM3	-0.27731	3.12238		SATB1	0.180068	0.807515		JAG1	0.467329	9.81816
								TRIM73	1.14543	3.10596		SOD1	-0.18403	0.80674		FBLN5	0.529152	9.81531
								APOLD1	-1.75345	3.10596		DDX60L	0.209932	0.801702		HPRT1	-0.84242	9.81531
								FAM72D	-0.62516	3.10596		APEH	-0.13274	0.800324		TLR4	1.96022	9.767
								STMN1	-0.5322	3.08283		KIT	0.064528	0.798009		RAVER2	-0.55808	9.74715
								MIDN	0.256175	3.08106		IDI1	-0.26858	0.793375		BRI3	0.586317	9.74473
								ADHFE1	0.756114	3.07859		SAT1	0.232428	0.788768		CENPH	-1.07838	9.74232
								MRPS22	-0.34364	3.06477		PCK2	-0.24259	0.788732		MND1	-1.67602	9.73049
								BIRC5	-0.42748	3.05596		MIR17HG	-0.11511	0.785689		STX3	0.921193	9.72125
								ZFYVE27	0.225451	3.03722		MECP2	0.214279	0.784905		HROB	-0.68746	9.70774
								DEPDC1B	-0.48795	3.01829		CAND1	-0.16604	0.781539		MBNL3	-0.59253	9.6968
								PRXL2A	-0.41876	3.0035		HSPG2	0.265251	0.780651		CILP2	0.607502	9.69037
								UBA2	-0.28408	2.99814		IARS2	-0.16892	0.779872		SASS6	-0.92527	9.68613
								AP001029.2	-1.09501	2.99814		ARSG	-0.09106	0.773342		PPBP	2.24473	9.67162
								COQ3	-0.5056	2.99607		YY1	-0.1364	0.76844		CDC6	-1.80044	9.59007
								CENPS	-0.48086	2.98927		MAN2C1	0.155884	0.767744		H2BC14	-1.53394	9.58503
								MMACHC	-0.3591	2.98689		NFE2L2	0.138536	0.765696		SPDL1	-0.80491	9.58004
								KIF18B	-0.38797	2.98644		MACC1	-0.07753	0.765696		EXO1	-1.45152	9.5784
								SNRPE	-0.43885	2.97716		TSC2	0.159727	0.759079		C1QTNF4	0.726595	9.57675
								SNRPA1	-0.26869	2.97612		GRN	0.239498	0.752304		TIMM50	-0.66301	9.57675
								ETV4	-2.01827	2.95809		CPM	0.043207	0.744151		PRKD3	-0.65802	9.57349
								SLC9A3R1	-0.24939	2.94333		TMEM163	-0.07337	0.743057		CP	1.65666	9.57025
								ADPRM	0.61785	2.94178		STARD4	-0.23122	0.740126		FANCD2	-1.07992	9.56384
								ELOVL6	-0.64401	2.94178		MTHFD2	-0.19604	0.736433		PAK1	-0.68296	9.56067
								TMEM109	-0.26136	2.93172		ATG2A	0.137125	0.733578		GMNN	-1.1049	9.53462
								HSF4	0.640861	2.92489		B2M	-0.0585	0.733001		AVEN	-0.68206	9.52288
								SMC3	-0.23848	2.92489		LYPLAL1	-0.22701	0.732816		DAZAP1	-0.48143	9.51004
								RNF26	-0.21479	2.92489		GPHN	0.205004	0.725207		AIF1	-0.83391	9.51004
								NPHP3	0.555177	2.91085		HNRNPC	-0.17571	0.72197		AIF1	-0.83391	9.51004
								AURKA	-0.30965	2.90618		PGS1	0.215024	0.720255		AIF1	-0.83391	9.51004
								ALDH1B1	-0.38507	2.90618		AMY2B	0.054222	0.719863		NAP1L3	-0.88774	9.50169
								DNAJC4	0.404316	2.89893		LIF	0.076469	0.715456		RFTN1	-0.57941	9.4828
								LRRC8D	-0.34638	2.89893		AASDHPPT	-0.15486	0.706198		RFLNB	0.981868	9.46344
								CA2	0.952684	2.89763		NCL	-0.20849	0.704236		USP13	-0.69685	9.46344
								SET	-0.28255	2.89062		HNRNPAB	-0.17904	0.703777		PPFIBP1	-0.53203	9.46218
								WDHD1	-0.35155	2.88775		CXCL8	0.049967	0.703178		KCNG3	0.68574	9.45593
								STAT3	0.24032	2.88517		NR1H2	0.177438	0.701384		MANBA	0.903728	9.42597
								NUSAP1	-0.46938	2.88352		ABCG1	0.089792	0.700269		MFSD1	0.702448	9.42597
								NTHL1	-0.41009	2.88103		DLD	-0.18365	0.691741		CSE1L	-0.68441	9.42022
								GINS2	-0.50827	2.88103		NOP53	0.169412	0.687867		ADGRA2	1.13949	9.41794
								THBS1	1.73996	2.88103		HDAC5	0.139991	0.687867		NUP205	-0.68963	9.41117
								CXCR5	0.483213	2.88064		RPA1	-0.15542	0.681726		MLLT11	-0.87307	9.41117
								BLM	-0.30414	2.87734		ASAH1	0.202899	0.679927		CDC20	-1.29165	9.41117
								MALAT1	0.535488	2.86931		CIP2A	-0.19378	0.671943		MLH1	-0.74299	9.4045
								CYLD	0.335782	2.85651		FOXO1	0.097593	0.671081		BTBD11	0.90045	9.40231
								DNA2	-0.34509	2.85651		RAD50	-0.20682	0.667853		SLC22A15	1.17783	9.39147
								SAC3D1	-0.35873	2.84653		TFE3	0.126796	0.665649		WIPI1	0.905099	9.39147
								PGRMC1	-0.38118	2.81644		MRE11	-0.15119	0.661816		CAMK1D	-0.6595	9.39147
								SLC29A1	-0.30351	2.78222		CCNE1	-0.15355	0.661816		KIAA0825	-0.80655	9.38405
								DGKE	0.677869	2.76916		PSMA3	-0.1882	0.66124		VAT1	1.21732	9.36351
								MLXIP	0.279938	2.76733		TNFAIP3	0.187321	0.660638		SMIM3	0.582074	9.36351
								DUOX2	0.037565	2.76693		CFLAR	0.201414	0.655902		PARP3	-0.5828	9.34872
								NUP107	-0.18726	2.76593		ARRB1	-0.17458	0.651652		RSKR	-0.72216	9.34872
								GARS1-DT	0.480619	2.7641		PTBP1	-0.12908	0.65124		UAP1L1	0.605778	9.34199
								AURKB	-0.35261	2.74258		ZBTB48	0.164541	0.650735		KNL1	-1.31405	9.34199
								H4C1	-0.82043	2.74258		ABHD4	0.192413	0.641764		IL5RA	1.55536	9.31069
								EZH1	0.390048	2.73217		FASTKD1	-0.11297	0.63615		PTPN6	0.483765	9.30627
								FADS2	-0.39797	2.73217		ACAA2	-0.14196	0.633623		SESN1	-0.55466	9.30452
								FDPS	-0.61812	2.72865		INSIG1	-0.12417	0.625834		S1PR1	0.787854	9.29499
								DNAJA1	-0.29201	2.7276		HIRIP3	-0.18971	0.620244		ZRANB3	-0.65139	9.2815
								LAX1	1.02815	2.72325		APIP	-0.18354	0.615118		WDR76	-1.17854	9.27737
								HNRNPR	-0.33561	2.69969		MTHFSD	0.155431	0.612231		MED14	-0.46736	9.27083
								KIAA0556	0.233388	2.69035		SGMS2	-0.18445	0.603952		SF3B3	-0.53606	9.2644
								CDT1	-0.24655	2.69035		FCGRT	0.141566	0.5934		RHOU	0.851794	9.23284
								PRC1-AS1	-0.24852	2.6887		HMOX1	0.050902	0.590095		TCERG1	-0.59087	9.23284
								GMPS	-0.15121	2.68702		MGST2	-0.1669	0.588002		FAM169A	-0.8437	9.23284
								TTPAL	-1.83624	2.67836		HTRA2	-0.1213	0.585633		POLQ	-1.20202	9.23284
								CYP1B1-AS1	1.68099	2.67308		VIM	0.17551	0.580543		MARCHF2	0.760828	9.23136
								FAM111B	-0.82402	2.6723		DHCR7	-0.14854	0.580366		VN1R1	0.681843	9.21325
								STRAP	-0.39698	2.6719		USP5	-0.14933	0.572173		NUP88	-0.59072	9.21325
								KNSTRN	-0.32999	2.6719		EXOSC3	-0.16701	0.567671		SSRP1	-0.71136	9.21254
								ANKRD28	0.511043	2.6719		HSF1	-0.10086	0.567467		IFI44	-0.94857	9.20831
								HPRT1	-0.30712	2.6711		XRCC5	-0.14548	0.56553		MOK	-0.65498	9.20691
								MSH2	-0.34996	2.67072		CES4A	0.084521	0.563728		GDAP1	-0.75807	9.20691
								RUNX3	0.27251	2.66762		UQCC2	-0.13026	0.563588		CENPN	-1.04339	9.20691
								LSS	-0.73934	2.66322		ABCC2	0.06333	0.56097		FOXM1	-1.20362	9.20691
								AC132812.1	0.549152	2.66054		VPS13C	0.166062	0.56097		CCR1	0.813992	9.19791
								PTPN6	0.395572	2.65905		F3	-0.09446	0.556753		NCAPH	-1.25469	9.18642
								GEMIN6	-0.29907	2.6499		PTGER4	0.058844	0.556496		FAM227A	-0.83074	9.18509
								TTC14	0.25181	2.64098		HNRNPK	-0.12701	0.553169		CD34	-0.88628	9.18509
								KMT2B	0.193775	2.64098		GNL3	-0.16402	0.55158		CEP152	-0.78568	9.16115
								VDAC1	-0.43503	2.63611		DKC1	-0.14355	0.546195		AURKA	-1.00416	9.14146
								PHYKPL	0.27876	2.63109		SLC35D2	0.124645	0.544715		SELENOI	-0.88402	9.11976
								NSD2	-0.21879	2.62364		LRP5	0.161403	0.54464		CENPF	-1.40558	9.11182
								ACLY	-0.52509	2.62364		LGALS1	-0.1528	0.539365		STAR	1.18335	9.10568
								LMNB2	-0.29839	2.62364		SFPQ	-0.12487	0.537778		HAL	1.90052	9.09963
								RNF213	0.29123	2.62121		SYNJ1	0.1627	0.536668		ORC1	-1.00809	9.09691
								KLC4	0.294807	2.61232		FKBP1A	-0.1575	0.535863		CAV2	1.01168	9.09366
								PIF1	-0.50594	2.61057		ORAI2	0.134136	0.530986		ESPL1	-0.88395	9.08831
								MARF1	0.246777	2.61057		ADAM17	0.147063	0.526034		ORC6	-0.89518	9.08831
								MOB3C	0.582669	2.60863		AK9	0.097009	0.514287		RGS13	1.11404	9.0846
								TESK1	0.368976	2.60486		APOO	-0.15443	0.508806		XRCC2	-1.25753	9.0846
								TMEM178A	1.4072	2.59992		XYLB	-0.14294	0.499304		MRPS7	-0.41685	9.07624
								PCYT2	-0.38582	2.59421		ACP5	0.061081	0.499304		HNRNPDL	-0.44918	9.07624
								CEP72	-0.3435	2.58233		BARD1	-0.15011	0.498832		CDC123	-0.48048	9.07624
								XXYLT1-AS2	1.0548	2.57971		CPT1A	0.107071	0.497114		KIF24	-0.7467	9.07624
								KIF20A	-0.47224	2.57009		ATP5MD	-0.14409	0.49543		MLLT3	-0.61534	9.06248
								STOML2	-0.24819	2.56672		ACAD8	0.149997	0.49457		TUBG1	-0.80685	9.05849
								TCEA2	0.488605	2.5619		ACSM3	0.120026	0.493069		FANCE	-0.62414	9.0511
								FUCA1	0.732329	2.56063		ACTA2	0.149376	0.493069		BACE2	1.16898	9.05061
								KDM1A	-0.32232	2.55706		CNNM2	0.10983	0.493069		UBE2T	-1.03988	9.05061
								SSB	-0.29164	2.55706		PCSK7	0.109071	0.493069		SGO1	-1.24249	9.05061
								FAM72C	-0.59504	2.55706		IRF3	0.137438	0.490755		SPART	0.671815	9.04769
								MTFP1	-0.3572	2.53873		BTN2A1	0.139174	0.488108		TRA2A	-0.60982	9.04431
								TCOF1	-0.24481	2.53441		ACSL3	-0.14743	0.485824		RAB39B	-0.6757	9.03433
								DNAH1	0.525822	2.53265		TRIM28	-0.08746	0.48565		SIX4	0.56153	9.02919
								RFC3	-0.45286	2.53265		ACE	0.038136	0.484132		PSAP	0.599073	9.02319
								DTL	-0.34641	2.53201		SSBP1	-0.14633	0.483831		RAB37	0.489271	9.02319
								BOLA3	-0.59184	2.52812		SOD2	0.146834	0.483176		KPNA2	-0.8345	9.02045
								SPAG5-AS1	0.942802	2.52812		RUNX2	0.034934	0.482673		NSD1	-0.41904	9.01099
								AC060780.1	0.380597	2.52812		ARSD	0.085039	0.481194		BTG1	0.934309	9
								MCM5	-0.30181	2.52201		STK39	-0.14544	0.479647		TOP1MT	0.927217	8.99568
								MARCHF2	0.495633	2.51326		THAP11	-0.11225	0.477288		FAM107B	0.845534	8.97062
								FAM160A2	0.275209	2.5115		LTC4S	0.10859	0.477097		CAPN2	-0.66185	8.95468
								PLK4	-0.3289	2.5115		TPI1	-0.14149	0.475961		GAA	0.759098	8.94309
								TBC1D3L	0.688612	2.49957		CCNL1	0.115996	0.475961		BRD8	-0.58176	8.9393
								CYP51A1	-0.56089	2.49564		THOC5	-0.12696	0.472115		HS6ST1	0.966155	8.93554
								ADAM11	0.953458	2.49399		PBRM1	-0.12698	0.471735		SKAP1	-0.59496	8.93554
								TEPSIN	0.321093	2.49399		RECQL4	-0.13367	0.470826		TYMS	-1.50701	8.92812
								SPSB1	1.26358	2.49399		PARK7	-0.13878	0.469982		VAMP1	0.581714	8.92445
								C5AR1	1.1787	2.49399		LDLR	-0.14202	0.468164		KPNA2	-0.8239	8.92445
								OSER1-DT	0.799209	2.49399		SERPINE1	0.045666	0.460764		ILF3	-0.54396	8.91364
								NEAT1	0.777064	2.49399		ALDH18A1	-0.13778	0.459524		COMMD6	0.632143	8.90309
								PATL2	0.754619	2.48469		SIGMAR1	-0.1394	0.459378		RUSC2	0.546745	8.90309
								GPR35	0.898107	2.47815		SLC25A1	-0.12913	0.457107		TSPAN13	-0.6358	8.90309
								NFKB2	0.581145	2.47415		FASTKD5	-0.1079	0.456391		PTGER2	0.811017	8.89279
								BUB3	-0.25113	2.44537		SORL1	0.107236	0.454091		EPSTI1	-0.95378	8.88941
								WDFY2	0.465334	2.39744		SMARCD3	0.08442	0.452026		IGF1R	0.657872	8.88606
								ZNFX1	0.290992	2.37308		FUCA2	-0.12208	0.445606		SMARCD3	0.550036	8.88606
								C9orf40	-0.41205	2.36987		GLUD2	-0.12523	0.439586		SHCBP1	-1.06581	8.88606
								CYP1B1	1.54772	2.36884		ENDOV	0.105891	0.439551		PPP2R1B	-0.48032	8.88273
								ABCD1	0.376958	2.36205		ABCD4	0.104804	0.439172		NMT2	0.69317	8.86967
								HNRNPA3	-0.28961	2.3465		CD47	0.124627	0.438857		SKA3	-1.11934	8.86967
								RHBDD2	0.54713	2.34314		DDX17	0.11866	0.435602		RUVBL1	-0.83851	8.86646
								COMMD7	-0.20542	2.32285		KRAS	-0.11669	0.434296		H3C7	-1.21875	8.86646
								ZEB2	0.42035	2.32233		ITGAV	0.130839	0.432102		TEK	-0.98018	8.86012
								CEP78	-0.63571	2.31969		ENTPD1	0.042817	0.429753		ABI2	-0.50977	8.85698
								FAM72A	-0.52551	2.31723		FMO5	0.112459	0.426132		DSCC1	-1.34447	8.85698
								NISCH	0.189261	2.31351		PNPLA1	-0.05893	0.423781		MAP7D3	-0.47405	8.85078
								ACOT11	-0.36165	2.29233		FOXRED2	-0.11801	0.423696		PARPBP	-0.9243	8.82681
								BCAT1	-0.53141	2.28906		MIAT	0.028127	0.422223		PIK3AP1	0.500985	8.8041
								PSMG1	-0.25053	2.28606		ACO2	-0.11346	0.421968		CCNK	-0.46663	8.7986
								EIF4B	-0.21249	2.28311		MAPK14	-0.05859	0.419912		TTF2	-0.69303	8.7986
								RAPGEF3	0.870805	2.28311		AIFM1	-0.12548	0.419912		PIEZO2	-0.72272	8.7986
								VMAC	0.480859	2.28311		ELAVL1	-0.12535	0.419318		MCTP1	0.633597	8.79588
								NAE1	-0.21598	2.27872		SLC1A5	-0.12741	0.418987		MYEF2	-0.63686	8.79588
								PSIP1	-0.37106	2.27872		SLC27A1	0.077698	0.418987		RBM11	-0.68394	8.79588
								DCAF13	-0.19077	2.27443		GMPR2	0.102401	0.418393		MS4A3	2.95871	8.79317
								RAB11FIP1P1	0.605822	2.27443		MMAB	-0.12219	0.416628		PITPNC1	0.721693	8.78516
								CAPN12	1.14588	2.27237		SERPINB2	0.05545	0.415782		CENPU	-1.21246	8.78516
								MVP	0.652512	2.27072		SLC2A3	0.069037	0.415205		TPP1	0.72399	8.77989
								GCSAML	0.557675	2.27072		SH3YL1	0.111796	0.414599		CD63	0.69938	8.77989
								NUP50	0.987205	2.25954		NECAB3	0.093202	0.414444		FAM13A	-0.51884	8.77989
								SNRNP70	0.189892	2.25565		NOTCH1	0.124942	0.414444		YWHAE	-0.56684	8.77989
								AC127496.7	0.69114	2.25565		CYCS	-0.11635	0.414444		TAF2	-0.60712	8.77989
								GCSH	-0.38863	2.25494		ERCC6	0.126854	0.414444		TRPC2	-0.82448	8.77989
								STAP1	-0.51055	2.25441		TRIM24	-0.11568	0.411543		PIEZO2	-0.84116	8.77989
								FAIM	-0.50132	2.25237		ATG14	0.123274	0.41097		POGLUT3	-0.97007	8.77989
								LINC01132	-0.68274	2.24876		ABHD8	0.117687	0.408947		MCM3	-1.08949	8.77989
								RBBP7	-0.26631	2.24314		DCTPP1	-0.04942	0.408518		CEP126	-0.72712	8.77728
								NAA50	-0.35107	2.24109		NRF1	-0.11353	0.407033		NUP58	-0.72179	8.77469
								GOLGA8B	0.336365	2.23125		EIF2S1	-0.12421	0.404142		UTP4	-0.7114	8.767
								ATG16L2	0.387297	2.22558		IDS	0.098755	0.400781		CEP85L	-0.55626	8.76447
								FMO4	0.570295	2.22547		DEK	-0.12378	0.400266		PRPS1	-0.82655	8.76447
								CKAP5	-0.34523	2.22547		NDOR1	0.117872	0.397384		CENPO	-0.94677	8.76447
								TRAF1	0.865988	2.22273		SLC2A11	0.08002	0.394597		FANCG	-0.55408	8.76195
								HNRNPA3P6	-0.34023	2.22095		C1QBP	-0.10731	0.385598		SLC38A1	-0.5348	8.75945
								ERGIC1	-0.17278	2.2171		IL6ST	0.119387	0.384341		TADA2A	-0.57832	8.75696
								MDH1	-0.25479	2.21194		COIL	-0.09531	0.384044		GNG7	0.605269	8.75203
								CENPQ	-0.34412	2.20354		COMMD6	0.119925	0.384044		PRORP	-0.55588	8.75203
								ABHD10	-0.30207	2.19979		ACBD4	0.112495	0.383268		DENND3	0.717532	8.74232
								TYMS	-0.36754	2.19492		GLE1	-0.07803	0.381657		B3GALT4	0.500187	8.74232
								CD83	-0.29033	2.19418		TCF7L2	0.069795	0.381657		B3GALT4	0.500187	8.74232
								FEN1	-0.3434	2.19418		TRAF2	-0.10699	0.378775		B3GALT4	0.500187	8.74232
								NCOA3	0.342206	2.18656		HNRNPM	-0.11486	0.378448		GAB2	0.821707	8.72584
								SNAI3-AS1	-0.56132	2.18537		FABP5	-0.08292	0.376854		PPME1	-0.72669	8.72584
								CACNA1F	0.123762	2.17998		ITSN2	0.10314	0.375368		SUV39H2	-0.83635	8.72584
								UNKL	0.42243	2.17756		DTD2	-0.11868	0.374167		WDHD1	-1.13795	8.71444
								RAD21	-0.27379	2.17756		TPM1	0.065596	0.374167		PLCL1	0.640325	8.70553
								MCM2	-0.44057	2.17313		ABCC3	0.031002	0.37404		BORA	-0.82997	8.6925
								GABARAPL1	0.765072	2.15936		DDX39A	-0.11678	0.372819		H2BC9	-0.84843	8.67572
								HSPD1	-0.30202	2.15936		FASN	-0.09126	0.372819		CKS1B	-0.88498	8.67572
								MCM8	-0.24001	2.1532		IDE	-0.1186	0.371396		NOC3L	-0.94126	8.66756
								KL	1.7427	2.15036		BUD13	-0.08615	0.370145		AAK1	0.457123	8.65956
								TMEM41B	-0.58937	2.15036		NPEPPS	0.07785	0.368896		TSEN15	-0.6813	8.65956
								TBC1D13	0.434414	2.14384		SIRT2	0.11534	0.366683		LCLAT1	-0.73075	8.65956
								MYO15B	0.4404	2.1368		POT1	0.114265	0.366232		GINS3	-0.88899	8.65956
								SAMD1	-0.20891	2.12624		AKAP12	-0.07494	0.365577		EDA2R	-0.96126	8.65956
								CDC23	-0.2025	2.12596		LPCAT4	-0.11241	0.365496		MYH11	0.700626	8.65365
								TTK	-0.41269	2.11776		CRNDE	-0.08002	0.362001		TCF4	-0.47385	8.64397
								RBBP4	-0.22782	2.11709		TCN1	-0.04324	0.361611		TUBB4B	-0.81716	8.64397
								TMEM42	0.255111	2.11709		GSK3A	-0.10573	0.358559		ZGRF1	-1.05155	8.64016
								UBA5	-0.23851	2.10788		SLC39A14	-0.11161	0.357916		HS6ST1	0.915364	8.63078
								C1QTNF4	1.45918	2.10515		SLC25A27	0.035972	0.357538		KCNQ1	0.556492	8.63078
								E2F1	-0.26566	2.10459		XRCC1	0.11042	0.356265		DLST	-0.51688	8.62525
								HNRNPCP2	-0.23414	2.1034		LONP1	-0.10329	0.352881		NDC80	-1.14161	8.6216
								BACE1	0.306482	2.09955		ADIPOR1	0.096779	0.351057		SENP1	-0.81078	8.61979
								AC242842.3	1.13868	2.09934		CYP2S1	-0.07142	0.350658		RAD51	-1.22385	8.61979
								PI4K2B	-0.40947	2.09409		SELENOI	-0.11216	0.347708		HUWE1	-0.36397	8.61439
								MIS18A	-0.26666	2.09183		MTCH2	-0.11213	0.345922		LST1	-0.80763	8.61439
								MAN2B2	0.355171	2.08703		HLA-G	0.060032	0.345223		LST1	-0.80763	8.61439
								ZCCHC3	-0.15972	2.07475		HNRNPF	-0.10723	0.344693		LST1	-0.80763	8.61439
								MST1	0.425883	2.06735		PARN	-0.08621	0.343043		HMMR	-1.19841	8.61083
								BSPRY	0.274638	2.06639		LRP8	-0.09943	0.342664		SPC25	-1.49322	8.6073
								RNF187	-0.23148	2.06639		SLC2A8	0.104922	0.342643		ARHGAP22	-0.58721	8.60206
								ERCC6L	-0.42206	2.06639		ACACA	-0.10991	0.341505		H2AC16	-0.83657	8.60206
								ARRB2	-0.30616	2.06106		HSPA4	-0.10814	0.338887		COQ9	-0.4295	8.60033
								AC096536.2	-0.56669	2.05792		SLC39A10	-0.10216	0.338887		TET2	0.524725	8.57675
								MVD	-0.76002	2.05424		CLN8	0.052637	0.337878		PPM1G	-0.63399	8.56384
								TMEM164	-1.79115	2.05248		PAFAH1B2	-0.0886	0.337163		CDCA8	-0.91504	8.56225
								CKS2	-0.35089	2.05217		CTH	-0.09563	0.335979		PSMB2	-0.52622	8.55596
								MIPEP	-0.36368	2.05097		PPP1CA	-0.10714	0.335959		UTP20	-0.80314	8.55596
								SPAG5	-0.32653	2.05097		HACL1	-0.10371	0.333931		C18orf54	-0.84176	8.55596
								RSL24D1	-0.23328	2.05097		AHRR	0.025961	0.333531		QPCT	-0.97245	8.55596
								SIK3	0.228286	2.05097		SIVA1	-0.10784	0.331906		RB1	-0.77054	8.55284
								UBE2C	-0.39279	2.05097		GBA2	0.094762	0.329282		TTLL5	-0.3846	8.54975
								SHMT1	-0.31838	2.05097		DGKQ	0.104036	0.328385		ATP13A2	-0.66623	8.54975
								SMARCC1	-0.18931	2.04095		PFKFB4	-0.05597	0.327872		CKS1B	-0.90903	8.54975
								MSH5-SAPCD1	-0.36126	2.03901		SLC35G2	0.073387	0.327827		ABCC1	0.463754	8.54668
								WDR76	-0.28198	2.03736		TNFAIP6	0.031405	0.32116		NELFCD	-0.61335	8.53462
								OR14L1P	0.932399	2.03423		SC5D	-0.09814	0.316582		RNASE3	2.21975	8.52871
								CBFA2T2	0.26059	2.03355		HNRNPDL	-0.09916	0.316582		GSPT1	-0.57311	8.52871
								IL1R1	0.584259	2.02282		EWSR1	-0.09311	0.316582		DSN1	-0.91157	8.51856
								TTLL3	0.432002	2.02282		TP53TG1	0.091606	0.316514		CENPK	-1.34487	8.51856
								NOP14-AS1	-0.31068	2.02282		PPID	-0.09732	0.316152		TUBAL3	-0.84096	8.51713
								CHRNA5	-0.62241	2.00971		DDAH1	-0.04455	0.315859		CENPE	-1.42722	8.51713
								FOSL2	0.50749	2.00436		FGFR4	-0.0579	0.312718		SUPV3L1	-0.82454	8.51145
								DNAJC8	-0.23532	2.0009		ALDH3B1	0.102061	0.312695		GSTCD	-0.61143	8.50864
								RAD18	-0.28153	1.99979		PRPSAP2	-0.1027	0.312203		PLAUR	0.714487	8.50446
								HNRNPD	-0.28027	1.99701		APOBR	-0.10113	0.311813		EPS15L1	0.63372	8.50446
								HIVEP2	0.38166	1.9958		PRKAB1	0.082307	0.304484		PCLAF	-1.67171	8.49621
								SOCS3	0.660208	1.98382		COMMD4	-0.08472	0.302701		SKA2	-0.78659	8.49349
								DLAT	-0.42541	1.98142		GALK1	-0.08931	0.302023		HGF	1.7785	8.48413
								HECTD4	0.394058	1.98142		MKNK1	0.097562	0.297221		ASPM	-1.23566	8.4828
								STAG3L3	0.447024	1.98142		ARL8B	-0.02565	0.296443		CYSLTR2	1.17324	8.46725
								FAM13A-AS1	0.330527	1.98142		YWHAB	-0.06083	0.294634		ENTPD1	0.788255	8.46725
								ACSS2	-0.44373	1.97111		TARS2	-0.08949	0.293567		DNAJC4	0.51524	8.46344
								RAN	-0.37294	1.96829		HDAC1	-0.08593	0.293378		TOMM34	-0.65261	8.46092
								ERG28	-0.53175	1.96227		LMBRD1	0.097213	0.29296		PLS3	-0.7016	8.45967
								SFXN2	-0.31298	1.95697		ACSM1	0.061547	0.292881		IL13RA1	0.85716	8.45593
								C12orf76	0.555192	1.95685		DHCR24	-0.09712	0.29255		TFDP2	-0.4258	8.45469
								BCAS3	0.442632	1.94555		PDSS2	-0.09759	0.29255		ATG10	-0.72186	8.45346
								FAM216A	-0.26378	1.94555		SLC27A5	-0.08606	0.290523		TMEM163	-0.73173	8.44733
								TRIM22	0.285867	1.93801		BTBD10	-0.09717	0.290174		FNBP4	-0.36689	8.43652
								STAR	-0.48804	1.93782		PDHA1	-0.09785	0.287545		GPNMB	1.53362	8.43533
								PLK1	-0.45124	1.93669		NDUFB9	-0.08256	0.287244		PSMC4	-0.79681	8.42946
								IPO5	-0.25232	1.93046		FLVCR1	-0.09729	0.284556		ZCCHC8	-0.71155	8.42713
								ELMO1	0.274508	1.93046		HNRNPA1	-0.0841	0.279259		AUNIP	-0.70663	8.42251
								FER	1.46064	1.92961		GCDH	-0.07674	0.27866		ZNF438	0.876523	8.41794
								C17orf67	0.628284	1.91778		LIPE	-0.05559	0.27863		GPR160	1.36375	8.40671
								CCT4	-0.21191	1.91098		RPIA	-0.09563	0.278594		ZNF462	-1.07922	8.40671
								PER1	0.590744	1.90867		ADSL	-0.08735	0.274618		TMEM237	-0.64754	8.4034
								ITFG2	-0.18762	1.90678		CTNNB1	0.084756	0.273791		AFF3	-0.83435	8.39362
								PPARD	0.753265	1.9048		GPX7	-0.08092	0.27342		CEACAM6	1.75103	8.38934
								MTBP	-0.25929	1.90468		DDX19B	-0.07056	0.273313		VANGL1	-0.65733	8.38934
								HBEGF	0.743085	1.8997		ATP8B4	0.060529	0.272621		SOCS2	-0.68971	8.38616
								STAT2	0.305309	1.89918		HSD17B1	0.066246	0.268064		TIMELESS	-0.85312	8.38616
								AHNAK	0.457394	1.89823		EP300	0.089431	0.26701		ALS2	0.719541	8.383
								MKNK2	0.452878	1.89664		PRCP	-0.058	0.266093		BBS7	-0.64087	8.383
								GAD1	0.915197	1.89664		PEPD	-0.08843	0.266061		ZGRF1	-0.8047	8.38091
								TLCD5	1.02891	1.89366		HMOX2	-0.09168	0.265825		DGKG	0.921868	8.37469
								TXN	-0.51729	1.88587		GRB10	-0.0875	0.265825		METTL17	-0.39875	8.37469
								AC233968.1	0.289641	1.87994		HNRNPH2	-0.09112	0.265825		FLACC1	-0.7714	8.36351
								TMEM69	-0.23261	1.87862		AMY2A	0.016326	0.26402		NAT10	-0.59517	8.35754
								BRD7	-0.1895	1.86855		MAPK7	0.078421	0.263996		CLCN7	0.615817	8.35262
								IRAK2	0.985039	1.86852		LARS2	-0.06514	0.263971		APBA2	-0.70565	8.35262
								THEMIS2	0.495465	1.86206		DBI	-0.07578	0.262007		RAN	-0.78254	8.35262
								LINC02352	0.600944	1.85956		ARF6	-0.07961	0.261753		MCM2	-0.87089	8.35066
								USP1	-0.30595	1.85559		VAPA	0.08317	0.260649		DEPDC1	-1.23671	8.35066
								GLG1	0.178656	1.85405		ADD1	0.078329	0.259973		DLGAP5	-1.47889	8.34969
								MAEA	0.649919	1.84311		MMS19	-0.08975	0.259838		IARS1	-0.60689	8.3439
								DUSP8P5	0.443069	1.84311		COMMD1	-0.08502	0.259838		INSR	0.632786	8.34103
								UHRF1	-0.42205	1.84246		ILVBL	-0.08706	0.258917		LIN9	-0.7026	8.33442
								LDHB	-0.24519	1.83902		CYP2D6	0.063077	0.258354		VSIR	0.477246	8.33068
								PRPF19	-0.2263	1.83658		TIA1	0.090066	0.257103		RACGAP1	-0.72539	8.32422
								CSE1L	-0.34819	1.83328		ALDH7A1	-0.07578	0.257103		SGSH	0.588241	8.32148
								SYNE1	0.226107	1.83328		SRR	-0.08969	0.257103		IRS2	0.515716	8.32148
								POLR2G	-0.20079	1.83286		C9orf72	0.08797	0.256624		DHX57	-0.53187	8.32148
								MRPL24	-0.25974	1.83041		IKBKB	0.076145	0.255826		GNPTG	0.384544	8.32057
								RPA2	-0.22628	1.82968		LTA4H	-0.07532	0.253517		TRAIP	-0.52774	8.31695
								ZFP36L2	0.292012	1.8262		ERN1	0.08835	0.253005		KIF23	-1.15599	8.30627
								C18orf32	0.486823	1.82586		MYCN	0.043057	0.252027		ARHGAP31	-1.09742	8.3019
								HNRNPA0	-0.14212	1.8213		YTHDF3	-0.03996	0.251647		APLP2	0.758877	8.29585
								FKBP4	-0.24966	1.82039		BECN1	0.084484	0.248183		HSD17B11	0.630684	8.27572
								HNRNPUL2	-0.18677	1.82039		ISOC2	-0.07778	0.247668		MFAP4	0.722935	8.27409
								AL022341.2	0.663499	1.80792		CLCC1	-0.07799	0.246657		CCNA2	-1.0225	8.27409
								HNRNPA3P3	-0.34546	1.80667		HK3	-0.05846	0.244445		PCLAF	-0.8579	8.2652
								MT1H	0.559836	1.80373		SLC17A5	0.073956	0.243953		HEXA	0.571213	8.25885
								SMC4	-0.28836	1.80194		GNE	-0.08796	0.243953		ZNF131	-0.66622	8.25885
								ARHGEF40	0.411003	1.80194		SRC	0.048508	0.243667		ANKRD13B	-0.58227	8.25104
								PCGF6	-0.27091	1.80054		USP28	-0.08151	0.243378		AKR1A1	-0.59199	8.25104
								C20orf194	0.351906	1.79462		GSTZ1	-0.0837	0.240054		SLC9B2	-0.53132	8.24949
								ERICH1	0.283504	1.7943		TMEM94	0.084127	0.237613		SYTL3	1.05117	8.24489
								AC244502.1	0.539966	1.79104		MMADHC	-0.07733	0.236374		RAD18	-0.5304	8.24489
								AL135999.1	0.310945	1.7902		DUSP12	-0.08539	0.236285		VASH1	-0.69233	8.24489
								KMT2E	0.226256	1.79017		COQ8B	0.081981	0.2352		HELLS	-1.38217	8.24489
								GPCPD1	0.425563	1.79017		ANPEP	0.039572	0.235118		ARNTL2	-0.58367	8.24336
								SKIV2L	0.130718	1.78988		MDM4	0.076854	0.235118		TTK	-1.307	8.22475
								ULK1	0.277089	1.78638		IL18	0.084197	0.233266		RANBP17	-0.6244	8.2204
								AL512306.2	1.22734	1.78562		PPAT	-0.07954	0.233122		SPATS2	-0.6735	8.21968
								ZNF382	0.4083	1.78229		SLC7A1	-0.07707	0.232416		ULK4	-0.55671	8.21681
								AC000093.1	1.03811	1.78179		NPW	-0.07176	0.231878		RFC3	-0.98042	8.21325
								UBE2T	-0.41897	1.7785		ABHD11	-0.06872	0.231158		TP53	-0.55048	8.21183
								ORC2	-0.19978	1.77758		CYP2D7	0.060176	0.231031		RPS6KA5	0.909555	8.19314
								PANK1	-0.36933	1.7775		CRY2	0.033829	0.230495		MAN1A1	1.4297	8.1831
								CEP57L1	-0.26813	1.77541		GRB2	-0.03463	0.230495		EPB41L2	-0.68668	8.18177
								XAB2	0.168618	1.76162		UPF1	-0.06218	0.228808		TIPIN	-0.91129	8.18177
								CTTN	0.566562	1.7613		PDPK1	0.068364	0.228509		TAFA2	1.13756	8.18046
								UBE2D2	-0.18064	1.75822		RENBP	0.065103	0.228123		RASGRP2	0.508606	8.18046
								ZMAT1	0.515341	1.75302		EIF4A3	-0.08265	0.227072		MRPL51	-0.48548	8.18046
								PLEKHM1	0.333154	1.74852		LAG3	0.014073	0.225973		PRKCQ	-0.50079	8.18046
								PAK4	-0.39307	1.74303		YME1L1	-0.07507	0.225973		DNMT3B	-0.58859	8.18046
								TMEM126B	-0.32587	1.74121		BMPR2	0.048082	0.224677		H1-5	-1.49698	8.17914
								SF3B1	0.142817	1.73906		ARRDC4	0.072986	0.222955		SLC36A1	0.522144	8.17653
								KRTCAP2	0.329658	1.73906		SAMHD1	0.035783	0.221679		RRAGD	0.673791	8.17522
								ARHGAP11A	-0.40026	1.73906		FXN	-0.06191	0.221558		ANKRD28	0.573771	8.17328
								NARS2	-0.23938	1.73515		XBP1	-0.04755	0.221538		CASP10	-0.77018	8.16622
								ZNF419	0.339865	1.73252		SHMT2	-0.06264	0.217933		CKB	-0.81898	8.15366
								KIF21B	-0.30338	1.7324		GLUL	0.058965	0.217671		BRCA1	-1.23864	8.14997
								MYH3	0.397042	1.73181		FHIT	0.05487	0.217567		CMA1	0.786999	8.13136
								CNOT11	-0.19388	1.73181		NDRG1	0.063409	0.216656		TSGA10	0.789707	8.13018
								SNRPD1	-0.34286	1.73181		EPHX1	0.063672	0.216148		OCIAD2	-0.68018	8.13018
								GPX1	0.100809	1.73181		SERAC1	0.054955	0.215249		CEBPB	0.81779	8.1152
								AC243960.1	0.42963	1.73181		CHI3L1	0.026659	0.21455		MB21D2	-0.6266	8.1152
								FOXM1	-0.28685	1.73164		GCKR	0.017644	0.214081		TARP	1.12912	8.09854
								TIPARP	0.340037	1.72945		CYP1A1	0.017927	0.213616		TARP	1.12912	8.09854
								SGIP1	1.11054	1.7271		MTHFD2L	-0.07421	0.213616		LAMP2	0.449915	8.09854
								SRRM2	0.173895	1.7271		TRMT10A	-0.07147	0.212983		SKA2	-0.96157	8.09854
								PI4KB	0.380805	1.72625		SLC35G1	-0.07094	0.212666		H2BC3	-1.13999	8.09259
								CCAR2	-0.17724	1.7199		GNPTAB	0.078261	0.210073		YPEL5	0.387709	8.08672
								UNG	-0.41004	1.71829		MTRR	0.066246	0.210073		IL6R	0.974612	8.0846
								EPB41L2	-0.24986	1.7138		AKT1	-0.07151	0.210073		FBXO7	-0.4488	8.0846
								MMP2	0.642264	1.70535		TMEM241	-0.07862	0.209537		DNMT1	-0.61488	8.08092
								CLIP3	0.063006	1.70396		ITPKB	0.072797	0.209537		FAM124B	-0.68847	8.0752
								SF3B3	-0.23195	1.70041		MTHFR	0.055932	0.209537		MFAP3L	1.06714	8.07109
								HPDL	-0.43848	1.69843		ARG2	-0.07766	0.208006		FOSL2	0.694454	8.06905
								ZNF367	-0.29328	1.69721		TRAP1	-0.06703	0.207958		DOCK7	-0.42458	8.05899
								RPL38	0.194925	1.69373		COMMD9	-0.05464	0.207184		PRCC	-0.51208	8.05899
								ATXN1	0.239385	1.69257		XRN1	0.076516	0.206613		MIR223	1.32259	8.0575
								ACADVL	0.19853	1.69145		FLT3	0.042829	0.205338		MYBL2	-0.97121	8.03574
								ARSA	0.327416	1.68948		SLC9A6	-0.04648	0.204525		MYO1D	-0.98832	8.03152
								ARPP19	-0.29495	1.68948		MCTS1	-0.06564	0.203513		KIF18A	-1.15845	8.03012
								DIAPH3	-0.32643	1.68948		RBBP8	-0.07344	0.20255		GBAP1	-0.81632	8.02965
								DLGAP2	1.05389	1.68948		KEAP1	0.077094	0.201967		JADE3	-0.46415	8.02641
								GGT5	-0.6733	1.68419		APOE	0.023113	0.201689		MPO	2.09607	8.01457
								SPPL2B	0.306524	1.6793		FGGY	0.070323	0.201628		INTS2	-0.77722	8.01457
								RANBP1	-0.34528	1.67759		SLC1A3	0.022681	0.201245		PLEC	-0.42615	8.0101
								DNMT1	-0.25338	1.67759		ORMDL3	0.058397	0.200088		CCAR1	-0.41422	8.00833
								IRF2BP2	0.166615	1.67759		PIN1	-0.07216	0.199588		INTS6L	-0.56658	8.00568
								PNPLA7	0.86095	1.67511		RPS6KA1	-0.07526	0.199201		ULK4	-0.58566	8.00524
								CCT8	-0.2409	1.66935		IGF1R	0.046154	0.199201		DDIAS	-1.23011	8
								EREG	0.488774	1.6662		WSB1	0.072306	0.198654		TTI1	-0.57054	7.99568
								THOP1	-0.202	1.6662		CBS	-0.03025	0.19638		ZNF827	-0.62332	7.99568
								RAVER2	-0.2657	1.66429		TCF3	-0.0728	0.196343		KIAA0930	0.946562	7.9914
								CYB5B	-0.4537	1.66357		MGST3	-0.06436	0.192429		SMARCD1	-0.46918	7.9914
								USP13	-0.28447	1.66049		LAMTOR5	-0.06691	0.191305		NAA25	-0.71977	7.98297
								ZNF674	0.399334	1.65907		SNCA	-0.07088	0.190933		GCSAML	0.816208	7.97881
								FADS1	-0.38117	1.64477		G6PC3	-0.03811	0.190474		PSMD11	-0.65871	7.97881
								KNL1	-0.33052	1.64364		PRDX6	-0.0706	0.188663		STAC	-0.89829	7.97881
								PARP6	0.286841	1.64364		EPHB6	0.054973	0.187579		DPEP2	0.541312	7.97469
								MXD1	0.517549	1.64315		ATP5IF1	-0.07357	0.187021		EXOSC9	-0.65362	7.97469
								HNRNPH3	-0.20685	1.63585		MTHFD1L	-0.05707	0.185996		ADGRG1	-1.09724	7.97469
								IRF9	0.64064	1.63551		EIF6	-0.06228	0.185346		MYBL1	-0.6856	7.96257
								RSAD2	0.717705	1.63469		MANBA	0.068113	0.185046		PGRMC1	-0.70338	7.96257
								MCTP2	0.886664	1.63388		MUC1	0.045025	0.185046		IQGAP3	-0.70351	7.96257
								TAF5	-0.30887	1.62418		TGDS	-0.07337	0.184723		SLCO3A1	0.564365	7.95861
								DSN1	-0.23773	1.62345		NAPRT	0.055218	0.184258		PREX2	-0.96971	7.95861
								GMDS-DT	0.494652	1.62153		ATAD3A	-0.06905	0.183583		TPCN1	0.745328	7.94309
								ISOC1	-0.30368	1.62123		SLC30A6	-0.05648	0.182675		CDK10	-0.51599	7.94309
								GEMIN2	-0.22521	1.62123		CLPP	-0.06919	0.182478		YTHDC2	-0.55637	7.9393
								ARRDC2	0.346107	1.62123		CYP20A1	0.042275	0.182469		RPRD2	-0.43106	7.93554
								ZNF22	-0.18658	1.62088		PIBF1	-0.0623	0.181992		AAK1	0.572793	7.93181
								JPT1	-0.24344	1.61822		LCAT	0.036161	0.180892		CSNK2B	-0.37565	7.93181
								AP003486.1	0.34944	1.61207		AGPAT5	-0.0718	0.1803		WDR54	-0.59355	7.93181
								SKA2	-0.36001	1.6109		ALOX5AP	-0.04478	0.1795		CEP135	-0.61843	7.93181
								KLF7	0.361332	1.60923		NR1D2	0.063615	0.1795		LIMA1	-0.58342	7.92812
								LINC01226	1.16263	1.60923		HNRNPH1	-0.06882	0.17895		CYP1A1	-1.83349	7.92812
								TROAP	-0.25728	1.60572		GBA	0.057546	0.177596		HDC	1.43277	7.92445
								POFUT2	0.273654	1.60194		TSTD1	0.050608	0.176645		BUB1	-0.90671	7.91721
								TAS2R4	0.571639	1.59825		ADCK2	-0.06406	0.174825		CSNK2B	-0.37365	7.9101
								STAG3L2	0.395283	1.59825		DCP2	0.02818	0.172825		USP6NL	-0.71544	7.9101
								KIF18A	-0.29706	1.59479		TRIB3	-0.04952	0.172182		CHAF1B	-0.93715	7.9101
								SCARB1	-0.33865	1.59395		SDHB	-0.06717	0.171854		PARP2	-0.48295	7.89279
								PIMREG	-0.59184	1.58695		INSR	0.060295	0.171112		ILF2	-0.40406	7.88941
								AC092171.5	0.402253	1.58353		CRAT	0.06227	0.170886		MPZL2	-1.14729	7.88941
								TMEM219	0.216724	1.57832		SLC9A8	0.056307	0.17054		GINS1	-1.33805	7.88941
								AC005154.2	0.681095	1.57156		COX10	-0.06855	0.16911		KIT	1.12493	7.87615
								SETP14	-0.27117	1.56633		BGLAP	0.034675	0.168061		LRRCC1	-0.72201	7.86967
								CMSS1	-0.34056	1.56304		PGGHG	0.032163	0.16785		TTYH2	0.446814	7.86328
								LMNTD2	0.582053	1.56154		MEF2A	0.066388	0.167256		FARS2	-0.4793	7.86328
								NDUFS3	-0.23475	1.55859		LTBR	0.044912	0.167256		MELK	-1.06583	7.86328
								GAMT	-0.28002	1.5534		SRFBP1	-0.06741	0.167256		GART	-0.68453	7.86012
								HASPIN	-0.34341	1.55221		LDLRAD4	0.04561	0.167256		DUSP6	-1.31023	7.86012
								METAP1	-0.16244	1.55104		SORT1	-0.06656	0.166934		TKT	0.545621	7.85387
								CABLES1	0.377152	1.54947		ACSL4	-0.05145	0.166469		INTS9	-0.46418	7.85387
								CHAF1A	-0.25474	1.54947		CYBRD1	0.033458	0.1658		SPART-AS1	1.2237	7.84466
								USF1	0.206682	1.549		TIMP3	0.031219	0.1658		FAM83D	-0.83887	7.83863
								UBE2SP1	-0.3445	1.549		CAPN10	0.064409	0.1658		TF	0.509884	7.82391
								CENPE	-0.36153	1.54867		RBKS	0.039028	0.1658		PTGER4	0.950911	7.81816
								TRNT1	-0.34056	1.54825		COL2A1	-0.01676	0.165708		GTF2H3	-0.46233	7.81248
								TRIOBP	0.28651	1.54825		RB1	-0.0544	0.164344		L3MBTL3	-0.53375	7.80687
								ZSCAN30	0.418319	1.54825		BCL2	-0.0399	0.164344		DNAJA3	-0.53734	7.80134
								TMEM273	-0.83074	1.5472		ALDH5A1	-0.04718	0.164308		NDRG1	0.911249	7.79049
								CASC15	0.072191	1.5472		STIM1	0.050123	0.162222		PLA2G15	0.524828	7.79049
								CNIH1	-0.40753	1.54114		DNM1L	-0.06614	0.161721		CSNK2B	-0.38655	7.79049
								FBXO5	-0.27263	1.54054		NAPEPLD	0.034835	0.161346		GPR183	1.11492	7.78516
								PLEKHM3	0.284319	1.54022		FAXDC2	0.036606	0.161346		TPM4	0.450575	7.78516
								SMARCA4	-0.14848	1.53995		KHDRBS1	-0.05647	0.16008		CAVIN1	-0.62121	7.78516
								TSC22D3	0.545884	1.532		PSAT1	-0.02691	0.16008		MECOM	-0.72695	7.78516
								SVIP	-0.3746	1.532		LACTB2	-0.05845	0.159248		WRN	-0.75647	7.78516
								CDC42	-0.18451	1.5308		SLC39A8	0.054647	0.156349		AGL	-0.44162	7.78252
								GTF2IRD2B	0.358898	1.5308		TP53BP2	0.065645	0.156349		ARHGAP45	0.593841	7.77211
								DNLZ	-0.66104	1.5308		FZR1	0.064776	0.155827		NUSAP1	-0.93671	7.767
								MVK	-0.46704	1.52964		ENTPD5	-0.06429	0.155445		QSOX1	0.794212	7.75945
								SKP1	-0.14301	1.52964		STK4	0.060593	0.155257		SLC35D2	0.484776	7.75945
								GLUD1	-0.22736	1.52964		EML4	-0.05326	0.155257		ERVFRD-1	0.871042	7.75696
								TERT	-0.71332	1.52964		CAVIN1	-0.03775	0.154092		SERINC5	0.690824	7.75449
								RNASEH1-AS1	-0.40107	1.52961		ALOX12	0.016828	0.152726		DIAPH3	-1.0019	7.75449
								LEPROT	0.978973	1.52548		SMAD3	0.045824	0.152112		SLC25A12	-0.55087	7.73993
								NKTR	0.216407	1.52354		MAP2K1	-0.0617	0.151533		MCM5	-0.88181	7.73283
								DDIT4	1.01601	1.52354		PFKL	-0.05593	0.15059		PHC3	1.07773	7.72125
								AL132777.1	-0.4195	1.52354		CFH	-0.04669	0.150292		FNBP1L	0.616042	7.71897
								LST1	-0.62223	1.52182		FADS3	0.030636	0.149614		WDFY1	0.446296	7.71444
								BCAS2	-0.20356	1.51603		PTPN11	-0.06122	0.149493		BCS1L	-0.65368	7.71444
								WDR91	0.277818	1.51453		SLC19A2	-0.06235	0.148573		H2AC4	-1.00747	7.70334
								HSPB11	-0.19207	1.51339		CSGALNACT1	0.025031	0.148541		TSFM	-0.43606	7.6968
								PYM1	-0.27416	1.51339		ZDHHC13	-0.06349	0.147501		CIP2A	-0.71797	7.6968
								CDK9	0.215532	1.51313		ATP10D	0.036914	0.146943		CEP55	-1.25713	7.6968
								LINC01341	0.463124	1.51313		GAPDH	-0.05648	0.146607		XYLT1	0.677984	7.69465
								MIB2	0.38177	1.51236		PGK1	-0.05541	0.146474		CD84	0.539437	7.69465
								H2AC6	0.690386	1.51069		ACAD9	-0.06296	0.146474		TBC1D19	-0.49912	7.69465
								RPL37	0.355668	1.50736		TBRG4	-0.06197	0.145189		ELP4	-0.64215	7.69465
								CROT	0.539223	1.5065		THRB	0.02768	0.144752		CEBPE	0.40064	7.68613
								ARSK	-0.31311	1.50476		FAM3A	0.061098	0.14377		MCM7	-0.69179	7.68613
								TUBA1A	-0.37762	1.5021		PIK3CG	-0.04915	0.141813		CCDC34	-0.70868	7.68613
								SULT1C4	0.734384	1.5021		SNHG3	-0.0474	0.140562		FMNL3	-0.7205	7.68613
								PAICSP4	-0.37943	1.5021		BLMH	-0.06443	0.140375		SLITRK4	0.952681	7.67572
								AL645929.3	0.652593	1.5021		PARP14	-0.06157	0.139156		WBP11	-0.60117	7.67572
								BAZ1B	-0.20038	1.49989		BDNF	0.012007	0.138635		EYA3	-0.58663	7.67366
								CDCA5	-0.27063	1.49985		KHK	-0.04236	0.13733		ICA1L	-0.67356	7.67366
								SSRP1	-0.23576	1.49985		CXCR4	0.040857	0.137245		MPHOSPH9	-0.35467	7.66154
								CALCOCO1	0.613937	1.49592		SLC16A1	-0.02691	0.137077		BZW2	-0.58225	7.64206
								JUN	1.09005	1.495		ALDH1A1	-0.03824	0.136581		PNRC1	0.619227	7.63639
								PPP1R7	-0.23367	1.4902		ERBB2	0.054546	0.135969		AMOTL1	-0.37035	7.63639
								DUT	-0.28486	1.4902		FBXL5	0.058494	0.13589		PPP1CC	-0.48548	7.63639
								PLAAT5	1.19803	1.4902		STAT5B	0.058141	0.135822		ENPP2	1.58649	7.63078
								YPEL3	0.739583	1.48904		CTC1	0.047912	0.135188		GPAM	-0.5264	7.63078
								TBX19	0.473014	1.48469		LPIN1	-0.0547	0.133987		SLC12A9	-0.37955	7.62893
								YEATS4	-0.25218	1.48461		SLC40A1	0.036998	0.133987		MTBP	-0.7867	7.62893
								ZNF471	0.772936	1.48389		FTO	0.03468	0.133987		KIAA0586	-0.42245	7.62709
								PFDN5	0.22632	1.48084		GSTO1	-0.05599	0.133772		H4C3	-0.94792	7.62342
								COG1	0.182618	1.48065		TBL2	-0.05934	0.133662		FCAR	0.659731	7.61979
								ASF1B	-0.33173	1.4777		SLC23A2	0.059486	0.133393		ABCA7	0.434747	7.61083
								CTSB	0.399397	1.4777		DGKZ	0.046413	0.130985		MROH1	0.563906	7.60907
								ISCU	0.268136	1.47718		IDH2	-0.04598	0.130574		OGFOD1	-0.74939	7.6073
								CAPS	0.457931	1.47505		CMPK2	-0.05242	0.130518		ZNF524	0.389857	7.60555
								EME1	-0.26092	1.47505		HSPA1A	0.058233	0.130518		TLDC2	0.635923	7.60206
								ATXN10	-0.21975	1.47303		LPCAT3	0.04861	0.129249		RRM1	-0.92105	7.59517
								MYLIP	0.56529	1.47249		IL13RA1	0.025178	0.127796		CYP4F22	0.672964	7.59346
								HMGXB4	-0.1874	1.47167		PCCB	-0.05249	0.12753		RIPOR2	-0.51988	7.59176
								CIT	-0.2635	1.46991		CARM1	-0.05038	0.126076		TPD52	-0.51221	7.59007
								DCXR	-0.30087	1.46933		NUDT13	-0.05204	0.126076		SLC9A7	-0.44679	7.5867
								ZDHHC12	0.801069	1.4667		C1QTNF6	0.021838	0.126019		CNR2	1.08384	7.5817
								GCAT	-0.2416	1.46142		HCFC1	-0.05613	0.124248		ELP6	-0.57299	7.5817
								VAMP5	0.459675	1.45688		PAK1	-0.04352	0.123054		AGPAT4	-0.6343	7.5784
								DHFRP1	-0.31165	1.4425		ALOX5	0.043647	0.122264		TMEM156	-0.80082	7.5784
								FBXO38	0.162242	1.44249		AHRR	0.01638	0.12104		DDB2	-0.79615	7.57512
								NCK2	0.363934	1.44205		MBNL1	0.05351	0.120794		ALDH3B1	0.670155	7.57025
								KIF20B	-0.31074	1.44205		LACTB	0.052283	0.120436		SMPD4	-0.46459	7.57025
								WEE1	-0.45269	1.44205		SLC25A29	0.028668	0.120079		ZNF260	-0.47267	7.57025
								PALD1	-0.74571	1.44072		HERC2	0.043779	0.120034		CCDC6	-0.62174	7.56225
								CKS1B	-0.2904	1.44072		NCOA6	-0.05335	0.119854		SUGT1P1	-0.65895	7.55909
								CELA2B	0.046361	1.44019		ADM	0.015604	0.119528		ELK3	-0.51362	7.55752
								H3C6	0.126846	1.43403		MLYCD	0.053911	0.11923		PTPRD	-0.65348	7.55595
								SLC25A3	-0.22341	1.43365		LPCAT1	-0.03021	0.11923		SIRPB2	0.588171	7.5544
								NRSN2	0.873694	1.43339		USP20	0.047611	0.118595		SPTLC3	-0.82036	7.54061
								CELA2A	0.03221	1.43339		BCLAF1	-0.05534	0.118398		EIF2B2	-0.62069	7.53611
								ZNF383	-0.77157	1.43339		FLNA	0.05321	0.117928		NDUFA9	-0.45827	7.51999
								POLG2	0.220311	1.43339		CTSS	0.049311	0.117649		TLE1	0.785262	7.5157
								GALC	0.299636	1.43126		WT1	-0.02096	0.117649		ADCY4	0.611091	7.5157
								ITGB1BP1	-0.25982	1.43126		PGP	-0.04473	0.116672		CLCF1	0.448143	7.51145
								SYNCRIP	-0.34114	1.43126		PTGS2	0.021687	0.116371		LATS1	-0.41041	7.50864
								POLR2E	-0.25007	1.42665		KYAT1	-0.02176	0.116371		GTF3C5	-0.40652	7.50584
								MCM7	-0.26943	1.42598		AGPAT1	0.047174	0.116122		NFRKB	-0.29862	7.50031
								THOC7	-0.24122	1.42289		DGAT2	-0.02776	0.114564		MAP4K3	-0.46816	7.49621
								SOWAHC	0.050633	1.42232		SMO	-0.02835	0.114416		DCTN2	-0.47188	7.49621
								TCEAL8	-0.27535	1.42152		BRAF	0.046476	0.114416		NCOA4	0.552616	7.49214
								ZXDC	0.182863	1.42122		KCNJ11	-0.03734	0.114416		APMAP	0.418753	7.49214
								SREBF2	-0.18607	1.42122		SLC25A46	-0.05349	0.114226		DNPH1	-0.85874	7.49214
								CDKAL1	-0.25699	1.41207		SCD5	-0.03934	0.114203		ERLIN1	0.711938	7.4908
								SLC38A5	-0.28526	1.41187		BCR	0.052776	0.114034		RBFOX2	-0.52034	7.4908
								IER2	0.665714	1.41187		NIT2	-0.0455	0.113582		LOC100133315	-0.71018	7.48946
								CUTALP	0.300969	1.41103		PROM1	0.023047	0.11346		ZNF334	-0.50866	7.48812
								AL451123.1	0.710197	1.41054		TLR8	0.008632	0.112965		EME1	-0.62792	7.48812
								MAD2L1	-0.42211	1.40892		POGZ	0.050282	0.112741		JPT1	-0.5837	7.4828
								RPUSD2	-0.22985	1.40892		MDM2	-0.04892	0.112126		S100A13	-0.46303	7.48149
								ADGRG5	-0.51138	1.40502		CLEC7A	0.013904	0.112037		CCT2	-0.60747	7.47495
								MIR22HG	0.772142	1.40194		CYP4F3	-0.01605	0.111995		SMARCA4	-0.37504	7.46852
								CKS1BP2	-0.36455	1.40194		RXRA	0.026709	0.111638		RAN	-0.60663	7.46852
								NIF3L1	-0.28795	1.40119		PRKCA	0.033395	0.111385		LARS2	-0.4811	7.46344
								CCDC77	-0.33041	1.40082		TAZ	0.053135	0.110984		CTPS1	-0.99875	7.46218
								TMEM91	0.764255	1.39965		ITPKA	-0.02065	0.110984		HOXB2	-0.67843	7.46092
								H2AC18	0.615199	1.39965		ZNF143	-0.05036	0.110984		SMARCB1	-0.49448	7.45967
								MATR3	-0.24546	1.39805		SECISBP2	0.045643	0.110835		AFDN	-0.71372	7.45593
								MAGOHB	-0.26852	1.3956		AGER	0.052648	0.110835		DHX9	-0.73487	7.44491
								UBE2SP2	-0.3234	1.39456		FBP1	-0.04553	0.110654		EXOG	-0.51833	7.44129
								AC126365.1	-0.45148	1.3895		SLC35D3	0.011706	0.110356		PDZD2	-0.59457	7.44009
								HGH1	-0.27688	1.38625		AKR1C1	0.017389	0.110356		RAE1	-0.69186	7.44009
								SMARCA5	-0.16106	1.38397		LYN	0.050879	0.110356		SLC5A6	-0.64235	7.4389
								ACTR3B	-0.28298	1.37563		ELOVL7	0.019461	0.110026		SLC1A5	-0.77745	7.43415
								PAGR1	-0.27112	1.37252		NBN	-0.04957	0.109559		PDE4A	0.459185	7.43297
								GASK1B	0.503777	1.37185		NBPF3	0.050989	0.109462		SLC45A3	1.12666	7.43063
								KLF2	0.656688	1.36877		HIPK1	0.052469	0.108869		OTULINL	0.936418	7.43063
								NSDHL	-0.38359	1.36375		CD36	0.023849	0.108583		MFSD10	0.620976	7.43063
								PPP2R1B	-0.23381	1.36069		FLCN	0.046407	0.107275		MPDU1	-0.77458	7.42713
								ADI1	0.436193	1.35654		PNPLA8	0.051604	0.10656		CDCA2	-0.8874	7.42713
								C21orf62-AS1	0.695605	1.35654		AK2	-0.04281	0.105927		PLK1	-1.27856	7.42713
								GPC1	-0.65373	1.35524		FBXW7	0.051329	0.104491		IRF2BP2	0.448282	7.42597
								CLK1	0.312009	1.35372		RRM2	-0.02924	0.103885		TRIP13	-0.91126	7.42481
								SPDL1	-0.27121	1.35372		NLGN2	0.024998	0.103827		SPRED2	-1.32126	7.42481
								NCAPG2	-0.22357	1.34809		SGPL1	0.049905	0.10313		IGFLR1	0.704974	7.40782
								CSNK1D	0.181506	1.34702		JMJD8	-0.04388	0.103056		MKI67	-1.08359	7.40782
								NDC1	-0.3669	1.3379		TIMP2	0.038461	0.102866		CNN2	0.583922	7.4034
								VPS9D1	0.377919	1.3379		CYB5R3	0.044243	0.102866		MACC1	-0.63806	7.40231
								ATP5F1C	-0.16832	1.33678		SOAT1	0.049792	0.102863		CCL22	0.670859	7.39577
								RFC5	-0.20606	1.33582		PEX1	0.050687	0.101823		DDX56	-0.54471	7.39041
								SRP14-AS1	0.603199	1.33356		FGF2	-0.03218	0.101385		POLA2	-0.67878	7.39041
								GTF3C6	-0.2234	1.32884		NLRX1	0.047252	0.101319		CRISPLD2	0.491957	7.38405
								SDR39U1	-0.33976	1.32634		PDXK	-0.04988	0.0993188		MCCC2	-0.44956	7.38405
								AC123768.4	0.542081	1.32634		PRPS1	-0.05063	0.0986952		MCCC2	-0.44956	7.38405
								COL9A2	0.549612	1.32542		ALDOA	-0.04342	0.0986952		DARS2	-0.56381	7.38405
								HNRNPA2B1	-0.29011	1.32439		CTBP2	-0.0442	0.0986952		NRM	-0.71172	7.37882
								PFN1	-0.26853	1.32423		LIG3	-0.05033	0.0981886		NRM	-0.71172	7.37882
								BZW2	-0.20135	1.32358		ADCK1	0.036515	0.0981886		NFIL3	0.751076	7.37572
								CBLB	0.265829	1.32236		PPARGC1B	-0.02937	0.0981886		VAMP5	0.531867	7.37263
								CCDC159	0.323837	1.32236		STS	-0.03218	0.0981395		TMEM135	-0.34283	7.37161
								TOGARAM2	1.07903	1.32236		MYC	-0.04711	0.0981395		ALDH1A1	-0.96229	7.36653
								HTATSF1	-0.16457	1.31923		NQO1	-0.0273	0.0981254		UBXN11	-0.43954	7.35853
								SLC24A3	0.62495	1.31923		APMAP	0.035673	0.0973662		TAF6	-0.43691	7.35655
								NADSYN1	0.210657	1.3181		ATM	0.032045	0.0973662		DLSTP1	-0.47401	7.35262
								WDR19	0.39809	1.31197		DHRS4	-0.04912	0.096365		SLC10A5	1.02181	7.34969
								IMPDH2	-0.14908	1.31197		LRP12	0.046076	0.0960217		EIF6	-0.40392	7.34969
								TRIM74	0.056502	1.31021		PCOLCE	0.025682	0.0958907		PTP4A3	-0.3689	7.34872
								PPIAP22	-0.2941	1.31021		HSD17B10	-0.04575	0.0957501		GSS	-0.57093	7.34872
								COX6C	-0.26531	1.30985		UCP2	-0.03942	0.0954394		CPXM1	-0.47706	7.34486
								THEM6	-0.31608	1.30793		HTT	0.045979	0.0954394		TNFRSF9	-1.61936	7.3439
								BTBD8	0.452001	1.30657		CKB	-0.02472	0.0949355		POMT2	-0.45709	7.33819
								ZBTB12	-0.32056	1.30657		SPTLC3	0.019176	0.0948584		STAT6	0.352222	7.3363
								PDLIM5	0.673606	1.30408		ACADM	-0.04469	0.0947026		STAT4	-0.42191	7.3363
								PPP1R32	0.680108	1.30282		SLC37A3	0.022033	0.0946005		POLR2H	-0.57227	7.33068
								LAPTM5	0.358716	1.30282		PGGT1B	-0.04801	0.0946005		LAMP1	0.377729	7.32975
								SEPTIN7-DT	0.588564	1.30282		FASTKD2	-0.04748	0.0944227		SAP130	-0.42747	7.32422
								ATP5F1A	-0.19521	1.29859		INSIG2	0.039433	0.0944227		PFAS	-0.47376	7.32422
								PDK4	0.055856	1.29737		ORAI3	-0.0457	0.0944227		RWDD2B	-0.65487	7.32422
								AKAP17A	0.239819	1.29674		IGF2BP3	-0.03393	0.094133		MCM4	-1.26033	7.32422
								CELF1	-0.24479	1.29533		SLC38A1	-0.02641	0.0941105		PRELID1	-0.65667	7.32148
								EXOSC7	-0.28074	1.29171		HPGD	-0.0171	0.0941105		TOP2A	-1.24016	7.32148
								SESN3	0.408625	1.29123		SLC38A6	-0.04549	0.0939417		PRPF31	-0.37616	7.31966
								SDHA	-0.13981	1.28897		PREP	0.039013	0.0938745		RHBDD2	0.613901	7.30364
								SCD	-0.44076	1.28897		CENPM	-0.02921	0.0936966		TK1	-0.75219	7.3019
								DCAF8	0.225357	1.28897		GLS	-0.0496	0.0936966		DCAF17	-0.38155	7.2993
								ZBTB7B	0.269655	1.28897		PFKFB3	0.023265	0.0936738		ASF1B	-0.93806	7.29757
								MLLT11	-0.48313	1.28638		DGCR2	-0.04755	0.0931078		IFT46	-0.44726	7.29158
								HMGN4	-0.19203	1.28525		ACTN4	-0.04542	0.0931078		ZNF385A	-0.76179	7.29158
								NUDT15	-0.33022	1.28399		FTH1	0.02153	0.0931078		HTRA2	-0.48839	7.27984
								PINK1	0.259368	1.28279		CANT1	-0.04734	0.0931078		ATP5F1B	-0.41049	7.26922
								ATPAF1	-0.33431	1.28221		GLCE	-0.04672	0.0930671		ABCA1	0.796771	7.26841
								TAF15	-0.25893	1.28162		PNPT1	-0.0464	0.0929877		HP1BP3	-0.35053	7.26841
								MED4	-0.18718	1.28054		PLA2G4A	-0.03845	0.0929088		ABITRAM	-0.53587	7.26201
								ACTR6	-0.18808	1.27745		MIGA2	0.043336	0.0925923		NUP43	-0.34026	7.26122
								FDFT1	-0.48701	1.27274		AKR1C2	0.014324	0.0925706		CSTF2	-0.64735	7.25964
								SLA	0.681922	1.27274		FDX1	-0.04627	0.0923222		SF3A3	-0.46101	7.24336
								TAGLN	0.122918	1.26947		HIPK2	-0.04225	0.0922876		UTP25	-0.47575	7.24184
								EIPR1	-0.21434	1.26921		KAT2B	0.047217	0.092217		PTTG1	-0.73705	7.23882
								GEMIN5	-0.24349	1.26921		ATAD3C	-0.03359	0.0918309		HTR1F	-0.58565	7.23284
								DHX9	-0.17926	1.26921		KDM4A	0.043742	0.0918037		FAM161A	-0.61055	7.23062
								PCSK6	0.900774	1.26921		SFRP5	-0.00965	0.0916377		MVP	0.368108	7.22257
								KDM2A	0.181147	1.26921		LIAS	-0.04733	0.0911649		ZWILCH	-0.68089	7.22257
								IDH3A	-0.26662	1.26845		CST3	0.034042	0.0909099		SEPTIN8	-0.56622	7.21538
								TCF15	-0.80206	1.26803		ITGB3	0.01381	0.0903668		HBB	-2.64327	7.21325
								RAB13	0.414909	1.26742		FBXL2	-0.02483	0.0897857		NUDT17	-0.50208	7.20204
								SASS6	-0.29324	1.26657		ADM2	-0.01689	0.0895571		IPO5	-0.626	7.20204
								BCDIN3D-AS1	0.615182	1.26162		SUCLG2	-0.03368	0.0895571		WEE1	-0.76694	7.19997
								NCAPH2	-0.17324	1.26109		TMBIM6	-0.04626	0.0891938		SIGLEC17P	1.14083	7.19179
								FANCD2	-0.19274	1.26109		PTX3	-0.02524	0.0891938		NCAPD3	-0.56952	7.18709
								DEPP1	0.044337	1.26109		SLC35F5	0.045687	0.0889198		ZWINT	-0.65914	7.18642
								DTD1	-0.20898	1.26035		MTOR	-0.04451	0.0878579		TUBA1A	-0.70707	7.18442
								TCP11L2	0.666619	1.26035		NUP214	0.044639	0.0867833		CAMKMT	-0.51953	7.1798
								ZNF558	0.221532	1.25824		SCLY	-0.02726	0.0855358		BNIP1	-0.65244	7.17653
								ACRBP	0.431515	1.25821		GPLD1	-0.01205	0.0853948		NFYC	-0.31826	7.17522
								TMPO-AS1	-0.29434	1.25821		ECD	-0.04505	0.0845721		C2CD3	-0.49189	7.16813
								ZNF221	0.394329	1.2516		ANXA2	-0.03186	0.0845721		GABPB1	-0.58254	7.16813
								AC104530.1	0.333044	1.2516		APOM	-0.0434	0.0826793		ABCE1	-0.74623	7.16749
								EGLN2	0.312849	1.25136		DDT	0.021042	0.082326		CD200R1L	0.895596	7.15304
								NME8	0.584692	1.25134		HSD17B11	0.031759	0.081357		BCAT1	-0.5315	7.15058
								KIF14	-0.3522	1.25134		H6PD	0.040052	0.080521		ZBTB21	-0.68232	7.15058
								FANCI	-0.24803	1.25134		GRHPR	-0.03902	0.0801971		RHNO1	-0.40052	7.14813
								TTC21A	0.541406	1.25053		SLC5A2	0.030342	0.0801971		NUDT21	-0.41052	7.14509
								CTSO	0.414954	1.25041		CRLS1	-0.0408	0.0796372		BLM	-0.64404	7.14509
								PTK7	0.390469	1.24583		SPP1	-0.01036	0.0789442		MGC70870	-0.46358	7.14267
								TGFBR2	0.209105	1.23816		AHR	0.041154	0.0788198		TRUB2	-0.4394	7.14086
								KHSRP	-0.19679	1.23806		FHL2	0.016096	0.0788198		CACNB2	-0.70327	7.14026
								BCL6	0.088844	1.23806		MTHFS	0.026812	0.0786385		ANLN	-0.80993	7.14026
								CHCHD3	-0.20451	1.23789		NR1D1	-0.03646	0.0785622		THOC1	-0.5139	7.13906
								CNR2	0.512975	1.23472		NUS1	-0.03976	0.0785622		CMAHP	0.815422	7.12494
								PSPH	-0.21152	1.23451		CD320	-0.02476	0.0782053		MDC1	-0.50328	7.12494
								TIPRL	-0.17642	1.23311		CDS2	0.035465	0.0781594		MDC1	-0.50328	7.12494
								EVI5L	0.381967	1.23108		SLC22A4	0.019236	0.0780756		UBE2L3	-0.61377	7.12494
								QSOX2	0.199113	1.23108		SPARC	-0.03813	0.0776531		CIT	-0.82554	7.12494
								PPA1	-0.21361	1.23108		PYROXD2	0.01751	0.0776531		PEAK3	0.342226	7.12436
								SPC24	-0.42286	1.22817		AMACR	-0.02713	0.0768156		SVIP	-0.57771	7.12378
								TTF2	-0.26374	1.22338		GSTP1	-0.02946	0.0764086		MAPKAPK5	-0.42753	7.11976
								TUBGCP6	0.159566	1.22268		CPT1B	0.021218	0.0760448		MYH10	-1.62664	7.11862
								ANAPC7	-0.17462	1.22213		PRKCZ	0.017215	0.0760303		EWSR1	-0.53764	7.11295
								COPS5	-0.25143	1.22155		GSK3B	-0.04051	0.0760303		POMP	-0.53557	7.11182
								NIT1	0.196307	1.21939		RUNX1	-0.04014	0.0760303		EHD2	-0.63945	7.1107
								GOLGA6L5P	0.419727	1.21724		LHPP	0.019896	0.0756545		DCUN1D3	0.812302	7.10902
								TRPV1	0.366042	1.21557		PLXNA1	-0.01084	0.0755151		CENPP	-0.68284	7.10902
								CHMP3	0.189887	1.21515		PRPSAP1	-0.04176	0.0749228		WDR12	-0.73541	7.10292
								NDUFA9	-0.20975	1.21382		DDX3X	0.036976	0.0743901		LONRF3	0.74612	7.10073
								NFX1	0.1809	1.21348		KIDINS220	0.040926	0.0742373		XRCC5	-0.38532	7.09909
								PAN3	0.175808	1.21194		SHC1	-0.04092	0.0741038		MTFR2	-0.93384	7.09583
								ATIC	-0.19239	1.21026		RBM7	-0.04033	0.0735158		HSD17B3	0.444793	7.08884
								SMYD2	-0.27106	1.21026		PTDSS1	-0.04023	0.0728345		FANCI	-0.95511	7.08884
								PRIM2	-0.25121	1.20886		DPYD	0.030438	0.0728345		MRTFB	-0.42501	7.07988
								INCENP	-0.35281	1.20582		CYP2U1	-0.03033	0.0726341		MARS1	-0.48163	7.07831
								ZNF511	-0.21269	1.20458		CEACAM1	-0.0127	0.0717594		LAPTM4B	-0.54053	7.06753
								AC107027.1	-0.306	1.20342		RELA	0.027736	0.0717594		GINS2	-1.2613	7.0655
								DDHD2	-0.40287	1.20328		LACC1	0.039939	0.071018		DTYMK	-0.53122	7.0575
								CLGN	-0.36305	1.20328		RPS6KB1	0.02872	0.0703098		DTYMK	-0.53122	7.0575
								SMC2	-0.20986	1.20086		VCP	-0.04193	0.0703098		MASTL	-0.8196	7.0575
								TMCC1-AS1	0.241115	1.20086		GALNS	0.034145	0.0700987		PHGDH	-0.9023	7.0575
								LAPTM4B	-0.33019	1.19954		ATF4	-0.03585	0.069399		LBH	0.55499	7.05306
								MAPK13	0.638589	1.19954		RHOC	0.022307	0.0689278		UBE2L3	-0.41956	7.04915
								PPIAP11	-0.29315	1.19954		FADD	-0.03995	0.0689278		SORBS1	-0.48049	7.04624
								ITPRIPL1	-0.41037	1.19135		CDIPT	0.039832	0.0686701		TIE1	-0.59913	7.04624
								NUDCD2	-0.25391	1.18709		PSEN2	0.032189	0.0686701		DEPDC1B	-0.98605	7.04144
								MZT2A	-0.2226	1.18688		GPSM2	-0.03878	0.0684878		PPIH	-0.44287	7.03953
								CENPL	-0.2256	1.18603		CNTF	0.017302	0.0684878		ZNF37A	-0.47023	7.03953
								CAPN3	0.454484	1.18547		PANK4	-0.03903	0.067959		MT2A	-1.06419	7.0381
								VANGL1	-0.59005	1.18371		ATP10A	-0.02849	0.0678224		PLPPR3	0.428284	7.03621
								PLD3	0.291068	1.18283		BIN1	-0.0144	0.0668728		PSMC3IP	-0.47648	7.03621
								NEURL2	0.445826	1.18259		ITPK1	-0.03028	0.0666312		VEGFC	0.660513	7.03386
								CCAR1	-0.17393	1.17806		KLF6	-0.02108	0.0662456		FGFRL1	0.510023	7.03058
								B4GALT2	-0.23726	1.17806		CHUK	-0.03893	0.0660917		P2RX4	0.672891	7.02919
								FAM214B	0.406462	1.17602		IDNK	0.022691	0.0657634		SMARCC1	-0.33063	7.02919
								TMPRSS9	0.454783	1.17522		RAI1	-0.03268	0.0656845		COPS3	-0.61249	7.02919
								LARP4	-0.34877	1.17451		IL1B	0.025084	0.0646848		SLC8B1	0.500016	7.0278
								HSPD1P1	-0.26369	1.17146		ABCA2	-0.03835	0.0646038		PCNA	-0.90748	7.02733
								SLBP	-0.2802	1.17138		UCKL1	0.035577	0.064172		COL9A2	0.425559	7.02641
								YES1	-0.32216	1.17138		RXFP1	0.021604	0.0640699		RBM10	-0.36781	7.02365
								H2AC19	0.490994	1.17138		FNIP1	0.031796	0.0640699		RABL3	-0.70603	7.02365
								RPRD1A	-0.33297	1.17042		TNNT1	-0.00765	0.0636944		NUF2	-1.1462	7.02365
								PPIA	-0.26803	1.17042		SENP3	0.016479	0.0635979		ARSB	0.592326	7.02273
								AC025040.1	0.563897	1.17042		TIGAR	0.015074	0.0632815		VEGFB	0.531742	7.02136
								AC008074.2	0.661022	1.17042		DHRS7	-0.03689	0.0632815		C1orf162	0.587025	7.01233
								DEPDC1	-0.36497	1.16995		SPX	0.008592	0.0632815		EHHADH	-0.62115	7.00877
								MRPS15	-0.32606	1.16967		CYP4F2	-0.00829	0.0632815		VNN2	-0.77784	7.00568
								GLRX3	-0.19409	1.16943		PPARA	-0.01684	0.0626087		SFXN2	-0.87843	7.00568
								MRPS28	-0.47719	1.16943		ADD2	0.008506	0.061534		KLHDC8B	0.644254	7.00305
								RAD51	-0.2167	1.1633		DPP8	0.036026	0.0615076		TMEM150A	0.541089	7.00305
								ENOPH1	-0.31479	1.16151		LPIN2	0.037361	0.0615076		TRA2B	-0.75103	7.00174
								POLI	0.271307	1.16042		ABCA7	0.021322	0.0611842		CCNE1	-0.79756	7.00087
								TSEN34	0.237959	1.16042		LARP1	-0.03798	0.0611842		RGS3	0.451951	7
								PPP2CA	-0.1887	1.15873		GIPR	0.018801	0.0607216		CSTF3	-0.72261	7
								PDHX	-0.21386	1.15717		CHKA	0.037422	0.0605451		CTSF	0.679895	6.99568
								PSMD14	-0.21683	1.15639		CTSL	0.023169	0.0605401		TBC1D31	-0.50096	6.98716
								CRYZL2P-SEC16B	0.059366	1.15589		LGALS3	0.014684	0.0601531		BBS5	-0.55213	6.98716
								AC233699.1	0.241316	1.15574		ATR	-0.03604	0.0601531		DUT	-0.57952	6.98716
								ST3GAL1	0.460103	1.15419		MCL1	-0.03638	0.059994		NRM	-0.63728	6.98716
								IQCG	0.285179	1.1541		DNAJC12	0.018936	0.0598191		KIAA0753	-0.65337	6.98716
								ZC3H15	-0.22812	1.1517		THADA	-0.0372	0.0590786		H4C13	-0.66439	6.98716
								AC019069.1	-0.29079	1.15105		UCK1	-0.03621	0.0590786		PRR11	-0.76866	6.98716
								CHD1L	-0.20917	1.14923		SIRT3	0.035268	0.0590786		FUZ	-0.36713	6.97881
								RDH11	-0.27128	1.14547		PRORSD1P	0.026511	0.0590786		GARRE1	-0.49403	6.97881
								TPD52	-0.41716	1.14169		HP	0.014547	0.0590786		RNH1	0.399423	6.97469
								PRMT2	0.144277	1.14169		LRP10	0.032471	0.0589805		GTF3C1	-0.33328	6.97469
								MCM6	-0.28315	1.14131		PDE3B	0.01527	0.0589131		FAM98B	-0.65538	6.97469
								MYH7B	0.530672	1.1413		SERPINF1	0.013675	0.0584042		FANCA	-0.59641	6.97062
								ITGB3BP	-0.3176	1.13987		SRD5A1	-0.0291	0.0584042		GARS1	-0.7525	6.97062
								WBP1	0.346351	1.13935		SCO2	0.031783	0.0584042		CEP83	-0.56732	6.96658
								PRTFDC1	-0.47218	1.1386		ARRDC3	0.026614	0.058362		DKC1	-0.6445	6.96257
								KMO	0.050972	1.1386		AARSD1	-0.02275	0.0583494		POLR1C	-0.55835	6.95861
								LSM4	-0.28611	1.1386		HSPB1	0.022949	0.0580994		ST3GAL1	0.519035	6.95468
								LSM11	-0.16336	1.1386		CS	-0.0139	0.0578266		MTOR	-0.37511	6.95468
								SLC9B2	-0.19853	1.1386		CLOCK	0.027364	0.0576725		FBN1	-0.83441	6.95468
								UBE2E1	-0.22959	1.1386		ATP7A	0.0221	0.0576725		RTKN2	-0.90926	6.95468
								SLC25A28	0.27781	1.13811		GANC	0.031009	0.0572368		PPP1R3D	0.335095	6.94692
								ENGASE	0.352839	1.13811		TRIM21	0.031022	0.0571921		EMSY	-0.51829	6.94692
								SGO1	-0.29064	1.13575		SIRT6	-0.0359	0.0570508		TERF1	-0.56704	6.94692
								AC099063.4	0.132894	1.13575		NLRP3	0.025154	0.0568658		GBP4	-0.6382	6.94692
								GOLGA8A	0.256181	1.12983		MFN2	0.034489	0.0566712		FZD5	-0.58762	6.94309
								DDAH2	0.416821	1.1294		PTPN1	-0.03469	0.056067		PPIL1	-0.58912	6.93554
								AC055839.2	0.055397	1.12848		GCHFR	-0.02451	0.0559109		POLR1H	-0.69467	6.93554
								DVL2	-0.16328	1.12464		IL4R	-0.02436	0.0551905		GPN1	-0.55333	6.93181
								EDRF1	0.432882	1.12464		JAK2	0.025701	0.0551905		IL11RA	0.499023	6.92812
								BMP8A	0.286524	1.12464		PRODH	0.010413	0.0551905		MYO19	-0.41736	6.92812
								AC073957.3	0.5622	1.12451		IL15	0.011388	0.0551905		SGK2	0.539627	6.92082
								HLA-DMB	0.39222	1.12246		ABCA3	-0.0204	0.0551905		FBP1	0.422356	6.91364
								BID	-0.19952	1.11972		IREB2	-0.03438	0.0551007		NLRP12	0.509168	6.90658
								MATR3	-0.17168	1.11972		S100A9	0.006788	0.0543581		RAB3D	0.711499	6.90309
								PTK2B	0.220538	1.11534		NUDT12	-0.03427	0.0541752		IDH1	0.482227	6.90309
								DARS2	-0.25093	1.11461		PIK3CB	0.021661	0.0540967		FANCL	-0.54928	6.90309
								MERTK	0.555679	1.11318		PSEN1	0.033963	0.0540967		KIF20A	-1.19037	6.8962
								NXN	0.663002	1.11318		MMUT	-0.03295	0.0540887		SMC2	-0.90851	6.89279
								STAG3L5P-PVRIG2P-PILRB	0.166392	1.10864		PFKFB2	0.019708	0.0539368		EFCAB7	-0.63313	6.88941
								NUDT8	-0.4312	1.10675		BAD	-0.0291	0.0538513		GEN1	-0.68157	6.88941
								NLE1	-0.2143	1.1034		CLU	0.026383	0.0538513		TET1	-0.56306	6.88606
								FAAP24	-0.23982	1.10055		RNF168	-0.03118	0.0538513		LRRC40	-0.66286	6.88606
								DOCK8	0.220919	1.09557		ABHD14B	-0.01952	0.0538339		LYST	0.912075	6.87943
								MXD4	0.36431	1.09207		PICALM	0.03327	0.0538277		RAB7B	0.486348	6.87943
								NFKBIZ	0.572148	1.09207		AK1	-0.01283	0.0532791		ZNF280C	-0.44841	6.87943
								SPEF2	0.530457	1.09207		PNPO	0.023243	0.0532791		RFWD3	-0.71169	6.87943
								SLC22A18	0.430314	1.09066		PRKAR1B	-0.02328	0.0532791		FARSB	-0.77817	6.87943
								AC137630.3	-0.22339	1.08911		SLC8B1	0.02532	0.0532608		POLB	-0.57025	6.87615
								F12	-0.4892	1.0885		BBC3	0.017904	0.0532608		ZBTB7C	0.325332	6.86967
								TNK2	0.146417	1.08848		TNFRSF11A	0.014609	0.0532608		DHFR	-1.0213	6.86646
								SEPTIN7	-0.16961	1.08848		CEP89	-0.03365	0.052394		FRY	1.15761	6.85078
								GPR153	0.546891	1.08777		CES3	0.014567	0.0517622		FYB1	0.816081	6.84771
								CSF1	0.612172	1.08321		ALDH2	0.017016	0.0517615		YEATS2	-0.29472	6.84164
								MZT1	-0.25076	1.08321		NETO2	-0.01391	0.0517353		DHRS3	-0.77632	6.84164
								TWISTNB	-0.17913	1.08257		ATP5F1B	-0.03123	0.0516335		ADCY9	0.555102	6.83863
								AL136090.2	0.072266	1.08125		CUTC	-0.033	0.0515457		P2RY10	0.907134	6.83565
								MS4A4E	0.619329	1.0803		ARNT	0.029361	0.0513039		PDE3B	0.828623	6.82681
								CCDC167	-0.30681	1.08018		AK6	-0.01758	0.0511207		CEP41	-0.55398	6.82681
								HPF1	-0.21388	1.0797		DUSP11	-0.03341	0.0511207		AEN	-0.59761	6.82681
								NEK3	0.366457	1.0797		AKT3	0.025455	0.0510513		PHKA1	-0.64347	6.81531
								MRFAP1L1	-0.14045	1.0797		CLN5	0.031467	0.0506345		FAM50A	0.420223	6.81248
								AC009879.3	0.065367	1.0797		PRPS2	-0.02345	0.0504221		OSBPL9	-0.26609	6.81248
								SAR1A	-0.53933	1.07962		SMPD1	0.023927	0.0504221		WARS2	-0.53045	6.80687
								CENPO	-0.19641	1.07859		CLYBL	-0.02615	0.0504003		AURKB	-0.71667	6.80687
								AC131212.2	0.506132	1.07859		FN3K	0.010058	0.0504003		IFITM1	-0.73999	6.80687
								NUP155	-0.22942	1.07754		PCSK9	-0.00629	0.0504003		ATL1	-0.56669	6.80134
								GRIPAP1	0.200235	1.07727		AKR1C4	0.018724	0.0504003		NDUFA6	-0.67311	6.80134
								P2RX7	0.105069	1.07727		GRIN2D	0.018012	0.0500039		FAIM	-0.67655	6.79588
								BANF1	-0.24562	1.07727		PTGS1	0.017371	0.0499458		OIP5	-0.7495	6.79588
								AL353622.1	0.553223	1.07701		BAG1	-0.03228	0.0499458		RGS9BP	0.490746	6.79049
								MRPS35	-0.3394	1.07507		SQOR	0.015643	0.0499458		ANAPC7	-0.40079	6.78781
								TRIM38	0.216271	1.07507		TIMM22	-0.03257	0.0499458		INTS13	-0.4158	6.78781
								TNFRSF19	-0.64305	1.07507		SOCS7	0.030005	0.0498951		CLEC9A	-0.4331	6.78781
								EXOSC8	-0.19769	1.07456		AMN	-0.02059	0.0498601		PNPO	-0.53973	6.78781
								IGFLR1	0.319329	1.07456		SGPP1	-0.01939	0.0497911		KIFBP	-0.55588	6.78252
								GIMAP1	0.152447	1.07456		POR	-0.02818	0.0496038		RPP40	-0.62213	6.78252
								ZBTB32	0.047633	1.0718		NDRG3	-0.02758	0.0495448		SETD4	-0.41054	6.77469
								HNRNPUL1	-0.15828	1.07162		COASY	-0.03196	0.0494154		DGKD	0.618533	6.76955
								MED13L	0.251127	1.07162		NT5C2	0.02905	0.0494154		SMG7	-0.44397	6.76447
								RREB1	0.307506	1.07162		STXBP3	0.03076	0.0493161		LTBR	0.270814	6.75945
								AUNIP	-0.28199	1.07162		GLYR1	0.026954	0.0493161		XYLB	-0.78783	6.75203
								PDXP	-0.21032	1.07162		IPMK	-0.02786	0.0493161		ZNF330	-0.48237	6.74958
								NID1	0.054088	1.06988		ESRRA	0.027883	0.0493161		PTCD3	-0.40689	6.74715
								MFAP1	-0.14258	1.06988		PTPMT1	-0.03041	0.0492412		NAPEPLD	-0.76349	6.74473
								AL391058.1	-0.284	1.06964		SLC30A1	-0.02661	0.0488526		PF4	1.19235	6.73993
								PRKDC	-0.26245	1.06622		AKT2	0.027463	0.0486864		SNX30	0.462104	6.73049
								DCK	-0.23234	1.06351		STAT1	0.026797	0.0483689		NECAB1	-1.64492	6.73049
								CYP51A1P1	-0.47819	1.06351		SGPP2	-0.02457	0.0479847		POLDIP3	-0.33473	6.72584
								STK36	0.241005	1.06343		SLC30A5	-0.03092	0.0478012		WDR35	-0.38912	6.72584
								IQGAP1	-0.19666	1.06269		BLVRB	-0.01313	0.0477676		CDC7	-0.89812	6.72584
								CHN2	0.360824	1.06189		PTEN	-0.02251	0.0477065		ASCC1	-0.60304	6.72354
								ZDHHC3	-0.28223	1.06189		DGKG	-0.0234	0.0472812		MPHOSPH6	-0.76094	6.72354
								KPNA2	-0.30315	1.06189		PEMT	-0.02311	0.0472374		OCEL1	0.397214	6.71897
								ZSWIM1	0.238382	1.0617		KDM1B	-0.02683	0.0472374		ADD3	0.688694	6.71444
								ZNF404	0.561108	1.05964		PYGB	-0.03058	0.0471657		INPP5A	0.616633	6.71444
								HSP90AB1	-0.1554	1.05747		NEIL3	-0.01432	0.0471657		QPRT	0.372439	6.71444
								CENPK	-0.33785	1.0538		OPA3	-0.02908	0.0471657		RPRD1B	-0.38555	6.71444
								HEATR5B	0.284822	1.05379		GALM	-0.02468	0.0471657		PARP12	-0.3945	6.71444
								AKR1B1	-0.32115	1.05379		TMEM18	0.029963	0.0471657		ELP5	-0.46146	6.71444
								HSD17B7	-0.38616	1.05366		ACSL1	0.021799	0.0471657		SARS2	-0.50421	6.71444
								SQSTM1	0.20701	1.05238		PCCA	-0.03072	0.0471657		CDC25C	-0.78992	6.7122
								AC112777.1	-0.31787	1.05207		GK	0.030707	0.0471657		NASP	-0.60835	6.70997
								TRAIP	-0.22623	1.05158		ACADS	0.027093	0.0470047		FKBP10	-0.76241	6.70997
								LIG4	0.270702	1.05025		CYP4F22	-0.01973	0.0469158		NUP160	-0.43846	6.70774
								AKIP1	-0.38896	1.05017		PARG	-0.03015	0.0469158		PARVB	-0.51746	6.70774
								CLEC3B	0.041692	1.04998		TRPC6	0.007052	0.0466902		SEPTIN1	-0.60853	6.70774
								AC025171.4	0.46314	1.04884		CD40	0.015939	0.0465402		RFC2	-0.76449	6.70334
								PSMC3IP	-0.37232	1.04827		SPHK1	0.021055	0.0458254		PAFAH1B2	-0.50478	6.70115
								PDCD4-AS1	0.329575	1.04827		CASP3	-0.02096	0.0457709		TAF5	-0.5061	6.70115
								CD40LG	0.070569	1.04824		ADORA2B	-0.02624	0.0457709		MAGED1	-0.50472	6.69897
								CAMTA2	0.272681	1.04824		TKT	0.01934	0.0451626		SKIL	-1.39615	6.69465
								AL160408.2	0.120955	1.04824		GALNT10	-0.01694	0.0451289		GRAMD4	0.505517	6.6925
								HNRNPA3P5	-0.26649	1.04659		LDLRAD2	0.024643	0.044908		CDC5L	-0.4523	6.6925
								LINC00926	0.556187	1.04659		SLC48A1	0.027388	0.044908		DTX3	-0.35703	6.69037
								BCAT2	-0.33437	1.04523		SREBF1	0.023442	0.044398		NUP155	-0.5742	6.69037
								NME2	-0.26134	1.04371		GM2A	0.024795	0.044398		SNX29	0.561633	6.68825
								CRAMP1	0.19132	1.04355		STARD5	-0.02017	0.0437842		EIF2S1	-0.66382	6.68825
								DIP2B	0.342377	1.04355		GYS1	0.026364	0.0437159		GASK1B	0.623569	6.68613
								L2HGDH	-0.22729	1.04355		FGFR3	0.014399	0.0435795		TSPOAP1	0.562324	6.68403
								CCDC18	-0.20161	1.0398		OSBPL1A	-0.02342	0.0435795		MCM6	-1.00812	6.68403
								DSTYK	0.194163	1.03809		GSTA4	-0.0184	0.0435795		STARD7	-0.40685	6.68194
								PHGDH	-0.39038	1.0371		UPRT	-0.01847	0.0434893		SLCO4A1	-0.6802	6.68194
								RCC2	-0.21485	1.0371		CD274	0.010702	0.043222		SRSF2	-0.50402	6.67985
								CSTF3	-0.1925	1.03671		DDX5	-0.02992	0.0431743		USP42	-0.47389	6.67162
								ALYREF	-0.22087	1.03649		GDPD5	0.012236	0.0431594		NHSL2	0.677616	6.66756
								CCDC191	0.44354	1.03636		MIGA1	0.024494	0.0430047		DNAJC12	-0.5768	6.66555
								NIPSNAP3B	0.409465	1.03557		CREB3L4	0.029827	0.0429678		POLR1B	-0.62583	6.66555
								TMA16	-0.21156	1.03557		PRKACA	-0.02769	0.04246		HPGDS	0.812951	6.66354
								TBC1D3D	0.394827	1.03557		SLC2A4	0.01068	0.04246		TMCO3	0.40832	6.66354
								POLD2	-0.26144	1.03456		SLC2A10	-0.02315	0.04246		USP5	-0.46985	6.66354
								HJURP	-0.2295	1.03456		KLF5	-0.01522	0.04215		TULP3	-0.64748	6.66354
								MRPL15	-0.24963	1.03456		GPAM	-0.02559	0.04215		ISCU	0.321084	6.65956
								ME2	-0.27861	1.03396		SCAPER	0.028008	0.0421208		SNRNP40	-0.67903	6.65365
								DCAF5	0.298779	1.03396		FAH	-0.02225	0.0420855		EPHB4	-0.80207	6.64975
								ADCY4	0.490225	1.03101		S100A8	0.005241	0.0420855		CAD	-0.56152	6.64206
								TTBK2	0.190977	1.02762		AMT	0.018808	0.0420855		H4C15	-0.81019	6.63827
								FH	-0.25852	1.0274		MITF	0.022211	0.0419521		H4C14	-0.81019	6.63827
								ECT2	-0.32011	1.02728		CEBPA	0.022298	0.0419521		CHST13	0.352535	6.63639
								DLEU1	-0.34683	1.02728		CYP7B1	-0.01895	0.0415056		PPRC1	-0.82094	6.63639
								CENPP	-0.18991	1.02728		PKN2	0.025619	0.0413552		AASDH	-0.41036	6.62893
								FANCG	-0.20645	1.0271		PFKP	-0.02521	0.0413552		P2RX1	0.384967	6.62709
								SQLE	-0.42103	1.02662		PANK2	-0.02683	0.0412238		DROSHA	-0.42583	6.62709
								AP1G2	0.235604	1.02643		AGK	-0.02657	0.0412208		RNF24	0.274343	6.62525
								DESI2	-0.20794	1.02625		ADIPOR2	0.027207	0.0412208		EIF1AX	-0.7037	6.62525
								NAGA	-0.21997	1.02504		CAV2	0.009492	0.0412208		PARP9	-0.51547	6.62342
								CATSPERG	0.101034	1.02448		VARS2	-0.02575	0.0409186		KIAA1958	0.516594	6.6216
								AC004890.2	0.443797	1.02448		SGMS1	0.019628	0.0409186		UBE4A	-0.29292	6.6216
								TUBBP2	-0.24196	1.02063		AMFR	-0.02277	0.040614		TIMM44	-0.3857	6.6216
								MTERF4	0.239552	1.02007		STRADB	-0.02203	0.0402656		FGF16	-0.66239	6.61979
								LIPA	-0.28816	1.01991		PDPR	-0.0235	0.0402656		PPM1H	0.482349	6.61798
								CYTL1	0.39563	1.01856		LDAH	-0.01207	0.0402656		MPZL3	-0.44643	6.61798
								PAICS	-0.40076	1.01782		PDK1	-0.02025	0.0402656		CMC2	-0.4872	6.61798
								MAPK8IP3	0.337398	1.0167		VHL	-0.02548	0.0402066		NFATC2	-0.66215	6.61798
								PPHLN1	-0.17304	1.01626		XPC	0.0269	0.0402066		PLEKHA7	-0.42965	6.61618
								PNPLA2	0.252145	1.01556		FMR1	0.02676	0.0399263		NTNG2	0.497628	6.60555
								TMEM97	-0.58554	1.01549		PNN	-0.02715	0.0396754		LMLN	-0.5127	6.60206
								TMEM106C	-0.24715	1.01307		DGAT1	0.024108	0.0396226		DPF2	-0.39696	6.60033
								ADGRE2	0.499686	1.01269		REV3L	0.02712	0.0395568		STARD5	-0.74599	6.60033
								TEX10	-0.19244	1.01241		HDAC6	0.02501	0.0395568		SHD	0.408793	6.59688
								SRM	-0.34294	1.01202		MPV17	0.026607	0.0395568		RUNX2	0.783651	6.59517
								GPN1	-0.16415	1.0099		LRP4	0.01294	0.0395001		DIRAS1	0.343083	6.59517
								IQCN	0.38168	1.00746		CFI	0.008549	0.0392188		PABPC1L	-0.32637	6.5867
								CDC20	-0.24844	1.00068		SLC27A3	0.022808	0.0391142		DHFR	-0.95104	6.58503
								IDH1	-0.2844	1.00068		GLTP	-0.02629	0.0386539		GNB5	0.635937	6.58336
								FAM222A	-0.37133	1.00068		MCU	-0.02446	0.038489		MRPL4	-0.44737	6.58336
								MPPE1	0.248078	1.00068		PPP1CB	-0.02612	0.038415		SPATA13	-0.47406	6.58336
								MPLKIP	-0.20101	1.00068		MED25	0.021937	0.037873		STK33	-0.50484	6.58336
								XRCC6	-0.22295	1.00068		DDB2	0.025838	0.0377413		CCL5	0.873922	6.5784
								AC087632.2	-0.26533	1.00068		CPT2	-0.02492	0.0375151		FAM83A	-0.63283	6.5784
								ODC1	-0.2583	0.99928		SULF2	0.009153	0.0372664		YARS1	-0.55538	6.57675
								MNS1	-0.27366	0.99928		CCL2	-0.00555	0.0370221		LRRC34	-0.58097	6.57025
								EHMT2	-0.13696	0.99928		PREPL	0.023559	0.0368818		PRDX1	-0.68839	6.56864
								NPEPPSP1	0.220478	0.99928		STXBP1	-0.01265	0.0365901		HNRNPAB	-0.70639	6.56864
								ATP5PB	-0.20336	0.999161		PTGR2	0.023081	0.0365901		ANK3	0.415313	6.56543
								COPG2	-0.1232	0.998141		TSTA3	0.021198	0.0363243		PLD1	1.0177	6.55909
								KANSL2	-0.17007	0.997196		RFX3	0.021283	0.0360708		SLC26A11	0.330392	6.55595
								IFITM1	-0.48387	0.997196		PLEKHA8	-0.02317	0.0360708		HMG20A	-0.38984	6.54516
								CMAHP	0.43431	0.995329		TNFSF10	-0.01873	0.0360708		KMT2A	-0.41614	6.54363
								AC002075.2	0.278931	0.995329		CYP27B1	-0.01493	0.0358084		FECH	-0.80549	6.54363
								POLR3B	-0.19558	0.99498		GATM	-0.00547	0.0357534		C16orf74	0.623082	6.54061
								PPIAP31	-0.24253	0.993306		ACADSB	0.022708	0.0355106		CPSF7	-0.47714	6.53462
								NACC2	0.249474	0.991668		MGST1	-0.01157	0.0352626		ODC1	-0.97376	6.52288
								LINC00893	0.489516	0.991668		CCDC22	-0.02432	0.0350483		ECRP	1.6542	6.52143
								OPN3	-0.26937	0.991332		LCN2	0.010106	0.0350483		RAB27A	0.937135	6.52143
								WDR34	-0.1896	0.991332		SARNP	0.011792	0.0350483		NUP188	-0.39096	6.51999
								NONO	-0.11945	0.988991		BCAP31	0.01899	0.0348931		NEK1	-0.48254	6.51856
								SEPTIN1	-0.37454	0.988991		SCP2	0.022524	0.034443		NBN	-0.49658	6.51856
								MYO10	0.380785	0.988497		PDK2	0.014391	0.0343705		TMEM106C	-0.66602	6.51856
								COL6A4P2	0.09282	0.988487		PDCD4	0.01219	0.0343705		KIFC1	-0.78093	6.51856
								BRCA1	-0.3515	0.988061		MAPK9	-0.02028	0.0343298		MMS22L	-0.83956	6.51856
								PSMA7	-0.22366	0.9876		SERHL2	0.02025	0.0343283		STK36	-0.42084	6.51145
								SNUPN	-0.2186	0.986567		KAT8	-0.02133	0.0340797		AGTRAP	0.439549	6.50169
								ANKRD12	0.434901	0.98628		VEGFA	0.019482	0.0340078		GAS7	0.613508	6.49757
								ENO3	-0.19626	0.98628		TOR1A	0.017663	0.0340078		PBXIP1	0.350948	6.4935
								AKR1A1	-0.20359	0.98628		VAT1	-0.01672	0.0338383		CTSB	0.477841	6.4908
								TMEM237	-0.25195	0.98628		PER3	-0.00731	0.0337956		POLDIP2	-0.37849	6.48946
								ZNF155	0.115481	0.985583		HDAC4	0.016172	0.0337956		PCK2	-0.64561	6.48946
								KDM8	0.316817	0.984599		GNAS	-0.02343	0.0337956		TPR	-0.45957	6.4828
								CCDC174	0.172859	0.984458		ZNF641	0.009893	0.0337956		CDKN3	-1.03516	6.48017
								CDKN1C	0.050353	0.982403		TXNRD1	-0.00904	0.0337956		CLSPN	-1.14283	6.47366
								SIGLEC15	0.109913	0.981336		PGM1	-0.01546	0.0337735		RBM17	-0.41378	6.46852
								LRRC40	-0.19385	0.978708		GCLC	-0.02162	0.0337247		ZFP36L2	0.445878	6.46597
								NUP43	-0.21533	0.978708		ATF6	-0.02379	0.0336899		EIPR1	-0.50719	6.46597
								ENPP2	0.410115	0.978708		TFRC	0.011479	0.0334917		CDK1	-1.09601	6.46597
								ASCC1	-0.24866	0.978708		RIMKLB	0.021822	0.0334041		TMCO6	-0.41129	6.46344
								MARCHF6	0.194109	0.978708		IKBKE	-0.01576	0.0332166		RIBC2	-0.66885	6.45967
								CHML	-0.27821	0.978708		BMT2	-0.01694	0.0331562		ANGEL1	-0.43332	6.45469
								RTCA-AS1	0.337092	0.978708		FASTKD3	-0.02182	0.0329992		SLFN13	-0.57174	6.44977
								AL139317.3	-0.24563	0.978708		TENT4B	-0.02324	0.0326455		PSME3	-0.48924	6.44009
								AC104964.4	0.38485	0.978708		CREB3	-0.02282	0.0324341		PHLPP2	-0.91552	6.43415
								TBC1D3E	0.371089	0.978708		SLC38A9	-0.02277	0.0324341		ATP11C	-0.46939	6.43297
								CCDC84	0.161352	0.978495		HIPK3	0.027432	0.0322223		POLR1A	-0.62853	6.43297
								AC079328.1	-0.27675	0.977983		GALNT2	0.019696	0.0322223		PRKCD	0.532335	6.4318
								GTF2IP20	0.261747	0.977983		MEIS1	0.014794	0.0322223		SLC39A14	-0.73843	6.42946
								ICMT	-0.24543	0.976545		ATAD3B	-0.02211	0.0322223		MAST3	0.37945	6.42597
								AMDHD2	-0.35786	0.976545		PNP	-0.01736	0.0322223		M1AP	0.5284	6.42481
								TFAM	-0.25355	0.97551		GALT	0.020603	0.0318012		HSP90AB1	-0.36664	6.42251
								BCL3	0.392453	0.973629		PML	-0.02246	0.0315846		ACP3	0.723587	6.42022
								XIAP	0.065278	0.973629		XPNPEP1	-0.02126	0.0314525		CLDN12	0.648004	6.42022
								LIN9	-0.24202	0.972095		ETV6	0.021423	0.0314525		IGKC	0.686103	6.4168
								RCN2	-0.14989	0.971434		PQBP1	0.021743	0.0310842		BCL6B	-0.4071	6.41454
								ERG	0.299075	0.969264		KLC1	-0.02149	0.0310842		SLC4A4	-0.4974	6.41454
								NDE1	-0.2522	0.969016		HK1	-0.01434	0.0310842		ANAPC15	-0.56406	6.40671
								FAM117A	0.387273	0.969016		MRTFA	-0.02211	0.0310842		ZNRD2	-0.59063	6.40561
								OTUB1	-0.15972	0.96753		MOCS3	-0.02132	0.0310574		SLC2A1	-0.66626	6.40561
								H2AX	-0.21767	0.96753		ACTB	0.021102	0.0308955		PDCD2L	-0.51475	6.40012
								IRAK1BP1	-0.22835	0.966617		MAPK1	-0.02163	0.0308955		ZW10	-0.55757	6.40012
								NDUFS1	-0.16962	0.966448		DNPEP	0.017906	0.0308645		UHRF1	-1.08924	6.39577
								HIF1A	0.251403	0.966448		CPS1	-0.00385	0.0308426		KIF2C	-0.71933	6.38828
								MACROH2A1	-0.26993	0.965791		CDKN1B	-0.02134	0.0308426		DCAF1	-0.45203	6.38722
								COTL1	-0.20144	0.965569		EGF	0.004646	0.0308426		THAP10	-0.62751	6.38722
								LIPC	0.100805	0.965569		AKR1C3	0.015471	0.0308426		MTHFD1L	-0.7127	6.38405
								SERTM2	-0.44164	0.965569		APOC1	0.007316	0.0306321		IGSF6	0.680327	6.383
								RRAGB	0.222374	0.965233		CREB1	0.021322	0.0301987		GIPR	0.351873	6.37986
								SFXN3	0.102541	0.963634		ALDH3A2	0.015574	0.0300245		DNAH14	-1.08122	6.37882
								SERBP1	-0.22795	0.963176		MAPK8	0.021328	0.0298652		RARS1	-0.43799	6.37469
								GPR180	-0.22389	0.963176		MMAA	-0.0163	0.0298597		PRKCA	0.93874	6.37263
								DCTN5	-0.40251	0.962779		COMT	-0.0183	0.029832		CLSPN	-0.74188	6.37263
								SBF2-AS1	-0.26923	0.958611		MEST	-0.01369	0.0295321		CKAP5	-0.44092	6.36653
								PUS7	-0.23908	0.958089		NDRG2	0.008467	0.0295321		LINC01565	0.447955	6.36452
								ZBTB43	0.216259	0.957445		OPA1	-0.02074	0.0295321		SNUPN	-0.37877	6.36251
								FUS	-0.17062	0.957162		ATP6AP2	-0.01283	0.0295054		CCT3	-0.4964	6.36251
								LMNB1	-0.33335	0.956849		ABCB1	-0.00556	0.029232		ZCCHC4	-0.48243	6.36051
								TK1	-0.25721	0.956386		PDK3	0.006996	0.0291416		UBA5	-0.4874	6.36051
								PTP4A1	-0.25307	0.956039		PLD4	-0.00644	0.0290266		MYO5C	-0.54242	6.36051
								MTA2	-0.10018	0.955031		NDUFC2	-0.01788	0.0289561		EXOSC10	-0.28571	6.35853
								SGO2	-0.23044	0.954875		NPC1	0.014851	0.028414		KIAA0825	-0.70423	6.35754
								GTF2IRD2	0.278346	0.952954		ORAI1	-0.02042	0.0283412		EXTL3	0.571934	6.35458
								AHSA2P	0.292748	0.952682		LARP4B	-0.02012	0.0283382		DCP1A	-0.58416	6.35164
								CLDN15	0.243001	0.951349		PLTP	0.019122	0.0283208		PER2	-0.51023	6.35067
								PSMD13	-0.18455	0.951204		GPT2	-0.01521	0.0283208		LRRC25	0.437545	6.34969
								ATXN1L	0.158033	0.951204		NR3C1	-0.01816	0.0281511		SENP8	-0.41771	6.34969
								SLC37A1	0.339394	0.950841		PAPSS2	-0.01801	0.0281291		ITGB3BP	-0.46676	6.34969
								MRPL13	-0.25349	0.950841		TLR4	0.005412	0.028088		BRIX1	-0.88843	6.34969
								ASIC3	0.390765	0.950841		TIAL1	0.017419	0.0280362		CSF3R	1.00449	6.34679
								CCDC146	0.356955	0.95073		MLKL	-0.01852	0.0280362		MMS19	-0.35898	6.34679
								SFT2D1	-0.33634	0.95073		LMNA	0.009171	0.0278566		GATAD2B	-0.32643	6.34294
								AL158212.3	0.186913	0.950562		HYI	-0.01425	0.0277937		OAS3	-0.7306	6.34294
								SUSD3	-0.41365	0.950066		IRF1	0.019682	0.0277856		BCL2	0.867972	6.33819
								AF305872.2	0.0656	0.950044		ARV1	-0.01547	0.0277856		GEMIN5	-0.43614	6.33819
								SASH3	-0.20318	0.949669		DDR1	0.005963	0.0275873		BARD1	-0.66911	6.33161
								SLC16A13	-0.29466	0.949669		PRKCD	-0.01222	0.0273411		EBAG9	-0.37142	6.3279
								CEP250	-0.16196	0.948842		TXNIP	0.013955	0.0273411		CHRNA6	1.22313	6.32514
								PSMB5	-0.20053	0.94807		SLC9A5	0.008475	0.0271573		NSD2	-0.4361	6.32514
								SUPT16H	-0.17972	0.947842		BPNT1	-0.01363	0.0270189		KIF18B	-0.62985	6.32148
								CD33	-0.32623	0.947049		ADA	0.013098	0.0270189		PIP5K1A	-0.50852	6.32057
								RAC1	-0.15584	0.947049		ABHD12	-0.01269	0.027006		NUP37	-0.60027	6.31966
								RPS2P46	0.116864	0.947049		PPP2R5C	0.019432	0.0269272		SYTL2	0.569687	6.31876
								ZNF385C	0.387048	0.945988		ABCG2	-0.00553	0.0269272		SPON2	0.399798	6.31876
								ANKRD10	0.13841	0.945682		LDHA	0.015187	0.0269272		WTAP	-0.30731	6.31515
								WWOX	-0.22712	0.943854		SLC37A2	0.004594	0.0269272		PARP14	-0.40699	6.31515
								PSMG3	-0.1746	0.943659		FAS	0.015447	0.0268497		HIGD1A	-0.71227	6.31515
								GRASP	0.072207	0.943659		HK2	-0.01901	0.0268497		NATD1	0.397877	6.31426
								NUP205	-0.21753	0.942968		SLU7	0.016712	0.0268497		PDE7A	-0.3656	6.31426
								NTAN1	-0.20237	0.942517		SERTAD2	0.013821	0.0261278		PEMT	-0.58317	6.31426
								LY6E	-0.28275	0.942517		ADH5	-0.01879	0.026061		RPF2	-0.80258	6.31247
								COX7C	-0.19342	0.942082		TIMP1	0.009287	0.0254844		RREB1	0.290418	6.3098
								AL118508.1	0.049257	0.940807		NMRK1	0.015908	0.0254515		ATG2B	-0.40132	6.30804
								GOT2	-0.20396	0.937509		ESR2	0.00416	0.0254515		TMEM97	-0.77026	6.30804
								FBL	-0.20158	0.932683		CLN6	-0.01174	0.0250026		UROD	-0.64651	6.30715
								NECTIN1	-0.23922	0.932683		ZPR1	-0.0179	0.0244309		PTPRS	0.418396	6.2993
								ZMIZ2	0.201701	0.932683		PKM	-0.00976	0.0244301		ARHGAP42	-0.9197	6.2993
								PSMD10	-0.22878	0.932655		PIK3CA	-0.01838	0.0244301		MED24	-0.31997	6.29843
								GRSF1	-0.17912	0.931329		PPIP5K2	-0.01316	0.0244301		CTNS	0.602972	6.29757
								MED29	-0.04285	0.929971		SERPINA1	0.004606	0.0244301		CNOT1	-0.34163	6.29757
								RANP1	-0.26222	0.929971		SULT1A3	0.013077	0.0244018		PRR3	-0.46863	6.29757
								RIOK1	-0.17295	0.92961		ERFE	0.00502	0.0242473		ATIC	-0.57308	6.29243
								AL158211.5	0.379332	0.927989		NAMPT	-0.0179	0.0239798		DNAH14	-0.84548	6.29243
								AC108010.1	0.268044	0.926176		SENP2	-0.01713	0.0232025		EMC1	-0.45196	6.28651
								NPB	-0.29253	0.922082		NHLRC1	0.013519	0.0231938		CFAP20	-0.62625	6.28651
								FPR1	0.12171	0.921554		MT1G	0.010836	0.0231014		TRAK2	-0.51993	6.28483
								DGCR6L	-0.30691	0.920222		ATP7B	0.007152	0.0224215		CHRNB4	0.604771	6.28316
								MAGED1	-0.1791	0.91897		GCH1	-0.01583	0.0216641		LETM2	-0.69957	6.28316
								CALM1	-0.17804	0.91897		PRUNE2	-0.00345	0.0213211		SPDYE4	0.44943	6.27819
								LILRA2	-0.37297	0.91897		UBE4A	0.011519	0.0209876		HAUS5	-0.36632	6.27737
								PCYT1B	-0.32612	0.918218		SLC7A11	-0.00621	0.0208015		NCOA7	-0.40236	6.27737
								RPL18	0.221075	0.917196		FYN	0.014659	0.0204856		ALOX5	1.09465	6.27572
								GRPEL2	-0.2365	0.91662		CEBPB	0.012316	0.0204856		STAU1	-0.44201	6.27572
								CNP	-0.18286	0.915998		DHX40	-0.01334	0.0194309		API5	-0.46953	6.266
								RTCB	-0.15687	0.915923		LRP3	-0.00754	0.0192948		NME7	-0.51992	6.2644
								CYTH1	0.146783	0.915923		AZIN2	-0.00662	0.0192013		P4HB	0.614554	6.2636
								AC090559.1	0.361272	0.912487		TRMT1	-0.01584	0.0191211		TDRKH	-0.43387	6.2636
								ZMYM2	0.144065	0.912273		ACACB	0.011741	0.0190569		CENPQ	-0.69149	6.25727
								AL021707.3	0.282658	0.912273		CES2	0.014509	0.0186923		UBE2NL	-0.55771	6.25337
								SMC3P1	-0.20661	0.912273		ATP8A1	0.009589	0.0184444		MTA1	-0.31464	6.25104
								SUCLA2	-0.2523	0.910425		CBL	0.011315	0.0184117		HDAC2	-0.34022	6.24872
								JAKMIP2	-0.35353	0.910425		TPMT	0.015353	0.0183453		ZBTB7B	0.331129	6.24795
								GPR132	0.274984	0.910425		PLCG1	0.009055	0.0181359		PPP2R1A	-0.37073	6.24565
								SNRPB	-0.23386	0.909933		TP53	0.010911	0.0181359		MRPS17	-0.46876	6.24565
								METTL17	-0.14909	0.909717		CDH1	0.004435	0.0180322		AFMID	-0.39324	6.24489
								NR1H3	0.291638	0.909435		ICAM1	0.005925	0.0180322		HS1BP3	0.423208	6.24413
								ATP5MC3	-0.21059	0.908208		EDF1	-0.01461	0.0180322		HELT	0.28914	6.24413
								YBX1	-0.22045	0.906287		UBIAD1	0.015023	0.0180322		SLC20A2	-0.40874	6.24413
								STX4	0.207175	0.905322		EFNB2	0.006542	0.0180322		KCNT2	-0.60968	6.24413
								TMEM251	0.129137	0.904274		KLF16	0.007079	0.0180322		TRPS1	-0.62546	6.2426
								LMO4	0.347801	0.904009		EGLN1	-0.0051	0.0180322		VEZT	-0.39943	6.23882
								NUP160	-0.18488	0.903777		OSBPL11	-0.01421	0.0180322		MRPS18A	-0.42669	6.23582
								NDUFB6	-0.35128	0.903777		SLC2A13	-0.00915	0.0180322		ENO3	-0.57853	6.23433
								GOT1	-0.19776	0.903627		DVL3	0.014191	0.0180322		TES	-0.53825	6.2321
								AC016739.1	0.175698	0.903627		VKORC1	-0.01046	0.0180322		C19orf48	-0.4986	6.23062
								AL162586.1	0.325522	0.903627		ADRB2	-0.00779	0.0180322		LRP8	-0.65214	6.22694
								LEO1	-0.13219	0.900275		LCORL	-0.01183	0.0180322		DCAF15	-0.33297	6.22621
								HELLPAR	-0.30565	0.900275		PLD6	-0.01624	0.0180322		RBBP8	-0.75626	6.22185
								ZNF706	0.2702	0.894133		NRIP1	-0.00634	0.0180322		SNORA7B	1.08314	6.22113
								ESD	-0.13489	0.894133		EPOR	0.007302	0.0180322		PSMA4	-0.47034	6.21968
								TBCC	0.161812	0.893669		MFSD2B	-0.00854	0.0180322		ASH2L	-0.30387	6.21824
								WDR62	-0.18533	0.889313		SLC25A20	0.014146	0.0178497		DHX15	-0.54691	6.21753
								SMYD5	-0.16268	0.889313		CSF2RA	-0.00965	0.0178497		TNFRSF21	-0.50278	6.2161
								CCT2	-0.18854	0.889313		BMP6	0.013352	0.0177105		CDIN1	-0.56917	6.21467
								CHEK2	-0.19507	0.889313		CX3CR1	-0.0061	0.0175726		CDK5	-0.82279	6.21183
								LNP1	-0.31998	0.889313		GPX4	-0.01433	0.0175106		CEP78	-0.73275	6.21042
								RUFY3	0.273735	0.888952		BTN2A2	-0.01041	0.0175056		VARS1	-0.50731	6.20972
								DDX1	-0.19732	0.888952		HADHB	-0.01385	0.0172786		VARS1	-0.50731	6.20972
								BHLHE40	0.266907	0.888278		ITPA	-0.01061	0.0172203		SGMS2	-0.62373	6.20972
								AC011462.1	0.017358	0.888278		E2F3	-0.0136	0.0172042		HSD17B14	0.765856	6.20901
								AC011603.3	-0.23493	0.887516		PPCS	0.013517	0.0172042		DNMBP	-0.40589	6.20901
								BRWD1	0.291095	0.885902		CYP4V2	0.005748	0.0172042		CFHR1	-0.7807	6.20901
								CCDC18-AS1	0.33382	0.885902		CALR	-0.01268	0.0172042		AATF	-0.41635	6.20691
								GRAMD4	0.277354	0.88585		PISD	0.009382	0.0172042		MACROH2A2	-0.52744	6.20621
								MBOAT7	0.217401	0.885135		CD44	0.012723	0.0171026		SINHCAF	-0.46358	6.20551
								RGS14	-0.26079	0.885135		G3BP1	0.006128	0.0167058		TCAF1	-0.37815	6.19586
								ERMN	0.337432	0.884748		ADD3	-0.00883	0.0167058		PAPOLG	-0.3964	6.19247
								ENSAP2	-0.23864	0.884748		PPP1R15B	0.012475	0.0167058		SPA17	-0.73731	6.18509
								NDUFS4	-0.17641	0.884281		AIMP1	-0.01457	0.0167058		NCF2	0.635998	6.17849
								HADH	-0.18052	0.883534		TNFAIP8L2	-0.0133	0.01665		TUBA1B	-0.34963	6.17849
								HPS1	0.188892	0.881319		SPTLC2	-0.00851	0.0166274		AKR1C3	-0.70251	6.17587
								NRXN2	-0.33811	0.881257		MELTF	0.008621	0.0165379		PSMD8	-0.33652	6.17522
								DDX23	-0.12965	0.87762		IL17RA	0.010296	0.0165379		CCDC113	-0.61313	6.17522
								ZNF547	0.259736	0.876027		RBP4	-0.00567	0.0165266		EVI2B	0.875345	6.1707
								NCOA4	0.273221	0.875712		BRD4	-0.01213	0.0165266		NUP85	-0.43856	6.16749
								DYRK1B	0.311834	0.872563		ANKH	-0.00541	0.0165266		PRAM1	0.552841	6.16622
								H4C5	-0.32848	0.872199		ADCK5	0.011831	0.0165056		PNPLA2	0.458895	6.16622
								CDC7	-0.25782	0.870638		PRKCE	-0.012	0.0162847		ADGRE4P	0.944411	6.16494
								ACAP3	0.165809	0.870382		DNM2	-0.0105	0.0159476		COX10	-0.37703	6.16368
								PAPPA	0.031573	0.870382		KATNAL1	-0.00952	0.0159476		DCP1B	-0.47949	6.16304
								ERV3-1	0.250094	0.870382		MICU1	-0.01345	0.0159476		RASGRP1	-0.87659	6.16304
								FAM198B-AS1	0.115282	0.870382		KYNU	-0.00871	0.0159476		SRSF3	-0.6194	6.15615
								RPL22L1	-0.18779	0.868998		SORD	-0.00786	0.0154676		ABCB1	-0.73551	6.14752
								HAUS8	-0.20442	0.868615		SELENOP	0.003505	0.0152522		HOXA7	-0.56552	6.14569
								ERMAP	-0.09513	0.868615		RALBP1	-0.01086	0.0151216		MSH2	-0.63603	6.14267
								USPL1	0.15083	0.866213		PVR	-0.01014	0.014948		TIMM22	-0.47135	6.14146
								SKP2	-0.25303	0.866213		EGLN3	0.004176	0.014948		CDC14B	0.591637	6.14026
								OGT	0.213912	0.866213		ACSS1	0.008566	0.014948		TTLL7	0.600684	6.13847
								SSBP2	0.233019	0.865246		MAPK12	0.011212	0.014948		VPS52	-0.32458	6.13787
								TMBIM1	0.25764	0.864025		NF1	0.009518	0.0149336		QRICH1	-0.33757	6.13787
								EIF2S3B	-0.04245	0.863502		MALT1	-0.00964	0.0146863		FAM185A	-0.64144	6.13787
								CYB5R1	0.214718	0.862378		MCCC1	-0.00634	0.0146228		MPV17L	-0.79319	6.13787
								ANAPC1P4	-0.05485	0.862378		TEN1	-0.00444	0.0145941		CLUAP1	-0.49563	6.13668
								SRGAP2	-0.1598	0.862378		MGLL	0.007698	0.0145938		CARD11	-0.42686	6.1232
								CCDC138	-0.18674	0.860336		EIF3D	0.010837	0.0144717		SLC10A3	0.311387	6.12205
								CBR1	-0.28667	0.860227		CTBP1	-0.01196	0.0144717		NEDD4	-0.46914	6.11577
								PVRIG2P	0.245418	0.860227		CYBB	0.004238	0.0144717		ZC3H13	-0.50467	6.11238
								SRD5A3	0.277248	0.860163		SLC6A9	-0.00692	0.0144717		SHQ1	-0.43326	6.10902
								ZFHX2-AS1	0.221926	0.860163		VEGFB	-0.01231	0.0143912		CRB1	0.39808	6.10846
								TSN	-0.15329	0.860163		HGF	-0.00561	0.0141522		SUV39H1	-0.45985	6.10846
								NPIPB11	0.165189	0.860163		RTCA	0.010986	0.0141522		ZNF724	-0.65159	6.10679
								HNRNPA3P10	-0.27003	0.860163		GLB1L	-0.00596	0.0141522		SLC31A2	0.584832	6.10347
								SAMM50	-0.16937	0.859615		BNIP3	-0.00541	0.0141522		IRX3	0.667363	6.10292
								DCAF12	-0.14307	0.858935		SELL	-0.00832	0.0141522		FUT7	0.374839	6.10292
								EEF1D	0.188449	0.858682		FLVCR2	0.004798	0.0137969		YWHAQ	-0.37187	6.10292
								DDHD1	0.216764	0.856608		SIRT5	0.011188	0.0137969		DCLK2	-0.54617	6.10292
								ASH1L	0.185862	0.856608		PGD	0.029634	0.0137969		TRIT1	-0.73426	6.10292
								ATF7IP2	0.209092	0.856608		PPME1	-0.00582	0.0137969		ATG16L2	0.496295	6.10128
								VDAC3	-0.20626	0.856407		FOXRED1	-0.01048	0.013762		C2CD3	-0.59091	6.10018
								GNG7	0.233299	0.856407		CCDC136	0.003711	0.01373		SMARCAL1	-0.40931	6.09528
								ZNF639	-0.20583	0.854504		LOXL4	-0.00606	0.0134627		LSM12	-0.38542	6.09366
								DPEP2	0.298026	0.854504		FDXR	-0.00824	0.0131425		MROH8	-0.36487	6.09098
								ASF1A	-0.18144	0.854448		KRT18	-0.00268	0.0129284		SPAG1	-0.61332	6.08938
								SRSF3	-0.20061	0.854448		SLC20A2	-0.00816	0.0125638		P2RY13	0.593896	6.08884
								HROB	-0.19043	0.854448		CSF2RB	-0.00678	0.0124728		CCDC150	-0.42309	6.08884
								AL591895.1	0.312829	0.854448		PER2	-0.00911	0.0124728		DACT1	0.57614	6.08725
								ZNF337	0.146893	0.853175		SLC39A11	0.007206	0.0124728		SNRPA	-0.45665	6.08619
								TSPYL2	0.106499	0.853175		DEPTOR	-0.00735	0.0124728		TET2	0.508224	6.08566
								CALHM6	0.043089	0.853175		RICTOR	0.007582	0.0124728		H2AZ1	-0.66328	6.08513
								GOLGA1	0.186269	0.852736		ETS1	-0.00828	0.0123717		UNG	-0.85614	6.08513
								HMGA1	-0.21347	0.852736		MTR	-0.0098	0.0121156		NIPAL2	-0.35664	6.08145
								AIF1	-0.31755	0.852736		TRIB1	0.008858	0.0121156		GFUS	-0.57363	6.08145
								GGT1	-0.10281	0.852736		MPO	0.00255	0.0119755		WDR74	-0.65726	6.07314
								AC107884.1	0.04033	0.852517		KCNQ1	-0.00364	0.0119755		THBS1	1.48256	6.06399
								ZNF519	-0.26906	0.851271		SARDH	-0.00184	0.0119755		RIMKLB	-0.50443	6.05998
								LINC02285	-0.26778	0.851271		APP	-0.0056	0.0119755		IPO9	-0.41444	6.05502
								EIF1B	-0.18174	0.848741		ST14	-0.00267	0.0119755		MIR181B1	0.956427	6.05453
								ZNF689	-0.15092	0.848741		G6PD	0.007805	0.0119755		HSPD1	-0.58608	6.05208
								RPS19BP1	-0.18744	0.848741		BORCS7	-0.00988	0.0119755		CBX7	0.482335	6.05012
								AC244502.3	0.303466	0.848497		BSCL2	-0.00937	0.0119755		XPO1	-0.45489	6.04964
								XRCC6P2	-0.21139	0.847778		ABCA13	0.001864	0.0119755		AGBL5	-0.32117	6.04721
								IRGQ	0.295306	0.847224		GGT7	0.004415	0.0116606		HMGB3	-0.62054	6.04576
								SUPT7L	0.123481	0.845858		FLI1	0.009144	0.0115138		PHLDB2	-0.83217	6.04576
								CHCHD4	-0.22574	0.845631		YTHDF1	0.009202	0.0114517		CENPL	-0.59501	6.04528
								PDE8A	0.208395	0.843516		THAP1	0.009165	0.0114017		IGKC	0.756448	6.04383
								CMAS	-0.19383	0.842647		SEC14L1	-0.0092	0.0112317		STRIP1	-0.35276	6.04383
								MED31	-0.30063	0.842241		ACSF3	0.004961	0.0112317		CNTLN	-0.4612	6.04383
								RRAS	0.300718	0.841651		FNIP2	-0.00899	0.0111847		WDR91	0.401174	6.04287
								HMGA2	-0.29498	0.841615		TPK1	-0.00463	0.011146		SLC18A2	0.84543	6.03953
								FBXL20	0.093934	0.841369		LRP11	0.006282	0.0110306		CEP70	-0.56405	6.03953
								ARHGEF1	0.154592	0.841329		GRK2	0.007464	0.0110306		GTF3C6	-0.55626	6.03858
								MTFR2	-0.2724	0.839349		ACBD3	-0.0089	0.0110306		KIF4A	-0.77917	6.03763
								RPS6KA2	0.070291	0.838457		SLC11A1	0.003994	0.0107606		CXCL10	-1.02668	6.03763
								KNOP1	-0.24111	0.838157		ARL2BP	0.006663	0.0107606		DUSP3	0.532158	6.03245
								ZNF581	0.291523	0.838157		PRKAR1A	0.007527	0.0107606		ANKRD52	-0.30947	6.03198
								AC007608.3	0.272672	0.838157		AADAT	-0.00322	0.0107606		HAUS4	-0.43801	6.02872
								NRM	-0.29785	0.83609		FN3KRP	-0.00439	0.0107606		H4C1	-0.55534	6.02872
								ACP1	-0.15192	0.834595		PKLR	0.001455	0.0107606		RIOK1	-0.6944	6.02872
								FSD1	-0.07589	0.834589		DCAKD	0.007903	0.0107606		RPGRIP1L	-0.58601	6.02595
								KDM3A	0.192995	0.834589		PARP10	0.006722	0.0106916		CEP192	-0.42136	6.01954
								YWHAQ	-0.187	0.834589		CNNM4	0.008516	0.0105911		POLH	-0.37399	6.01773
								HSPD1P5	-0.23764	0.834589		MTAP	0.005929	0.0103974		STX2	-0.66805	6.01457
								ANKRD42	0.22249	0.833172		AQP3	0.003131	0.0103396		MRPS15	-0.62394	6.00612
								PAQR8	-0.28123	0.832994		ATRN	0.007954	0.0102631		LY96	0.747887	6.00568
								PAXIP1	-0.18348	0.832232		EPCAM	-0.00187	0.0101248		VPS52	-0.32401	6.00436
								FARSB	-0.23927	0.831791		SLC2A5	0.002932	0.0101248		VPS52	-0.32401	6.00436
								HSD17B8	-0.23201	0.830878		EIF3E	0.007577	0.00987222		GPR85	0.652504	5.99568
								EXOSC10	-0.12981	0.830793		FCGR2B	-0.00551	0.00954428		USP30	-0.29229	5.99568
								AP000787.1	0.26515	0.830386		LPCAT2	-0.00654	0.00954428		ANKRD17	-0.36411	5.99568
								PSMD3	-0.14584	0.829524		FAM172A	-0.0079	0.00954428		PSMD3	-0.37808	5.99568
								INTU	0.140681	0.829524		OSBPL2	0.007709	0.00954428		POLR1H	-0.52007	5.99568
								KIF24	-0.18267	0.829524		PRKAA1	0.007192	0.00954428		TMEM67	-0.56721	5.99568
								EIF4E	-0.26296	0.82931		N6AMT1	-0.00596	0.00954428		BCAS2	-0.75961	5.99568
								NDUFV2	-0.20731	0.82931		HLCS	-0.00525	0.00954428		IGKC	0.56809	5.9914
								SDHD	-0.20832	0.82931		DHFR2	0.005181	0.00954428		PDSS1	-0.71658	5.9914
								NXF1	0.201061	0.829303		NLGN3	0.006805	0.00954428		SLC2A8	0.347515	5.98297
								AC025048.2	0.079695	0.827995		CYP2R1	-0.00707	0.00940567		HIRIP3	-0.49817	5.98297
								BORA	-0.25578	0.827902		TNFSF14	-0.00224	0.00917359		CLHC1	-0.56473	5.98297
								PHB	-0.23305	0.827902		ITPR3	-0.00314	0.00912291		PCBP3	0.464913	5.97881
								LRP5L	0.28745	0.825688		SIRT1	0.006872	0.00912291		NAA10	-0.50947	5.97881
								RPS2P55	0.106601	0.824988		VLDLR	0.002228	0.00893255		NEK2	-0.77499	5.97881
								TADA1	-0.19735	0.823276		TRAF4	-0.00601	0.00887511		DDX10	-0.54674	5.97469
								SMARCA2	0.14555	0.821417		LDLRAD3	0.00156	0.00886199		GSK3A	-0.41623	5.97062
								CENPN	-0.21873	0.821417		IGF2BP2	0.001526	0.00759625		MED1	-0.55818	5.97062
								RPF1	-0.13125	0.820901		ABHD5	-0.00453	0.00746609		SGTA	-0.34511	5.96658
								ALKBH8	-0.23606	0.82058		PIGA	0.006138	0.00746609		METTL2B	-0.56819	5.96658
								BET1	-0.27687	0.819512		CD276	-0.00188	0.00740852		IL2RA	-0.59235	5.96658
								TXNDC9	-0.18129	0.819512		MAOA	-0.00125	0.00740852		AIFM1	-0.61968	5.96658
								UTP20	-0.21907	0.819512		SPTLC1	-0.00589	0.00720151		PLA2G7	1.17386	5.96257
								CIC	0.105108	0.819132		NFKB1	-0.0053	0.00720151		VPS13C	0.540461	5.96257
								ACO1	-0.17977	0.819132		ACIN1	-0.00463	0.00680036		TMEM154	0.946126	5.95861
								SIAE	0.234639	0.815924		ADGRE5	-0.0054	0.00680036		PRMT1	-0.43442	5.95861
								C5AR2	0.135342	0.815924		PPA2	0.005512	0.00668388		CD48	1.08648	5.95468
								P2RX1	0.280134	0.81573		LINC00339	-0.00466	0.00666877		COL23A1	0.383513	5.95468
								ZW10	-0.16345	0.815267		PPM1K	-0.00476	0.00663196		PES1	-0.37228	5.95468
								NT5DC2	-0.21707	0.815267		STARD3	0.005083	0.00627851		SLC35A4	-0.3816	5.95468
								PFAS	-0.22261	0.815267		NR1I2	-0.00354	0.00625196		AKR1C1	-0.93511	5.95468
								NAT8L	-0.07809	0.815267		POMC	0.002086	0.00597353		LIPT1	0.364992	5.95078
								COPS8	-0.27047	0.815267		BPHL	-0.00408	0.00581793		WNK1	-0.30741	5.94309
								TONSL	-0.1899	0.813606		CCND1	0.001004	0.00563692		LSM12	-0.38702	5.94309
								WDR77	-0.22058	0.812642		MYBBP1A	0.004656	0.00563692		CRAT	0.34678	5.9393
								TEP1	0.184233	0.812642		MMEL1	-0.00178	0.00563692		BTBD3	-0.27286	5.93554
								AL049873.1	0.166613	0.812642		SLC38A10	-0.00452	0.00563692		DGUOK	-0.41276	5.92812
								PARPBP	-0.27598	0.812392		SLC3A2	-0.00428	0.00563692		KCNK17	-0.63289	5.92812
								LRPPRC	-0.15579	0.81199		MALRD1	-0.00076	0.00563692		OTUB1	-0.30222	5.92445
								RNF139	-0.14704	0.811058		STN1	-0.00428	0.00554699		GNAZ	0.7314	5.92082
								PRDX4	-0.24362	0.810189		BCS1L	0.004065	0.00550558		SCML2	-0.34354	5.92082
								CD200	0.111035	0.80985		SLC28A3	-0.00137	0.00550558		POLR3E	-0.36719	5.92082
								DNMT3B	-0.15971	0.809671		MAMDC4	-0.00348	0.00535375		HMGN5	-0.65375	5.91721
								IARS1	-0.21477	0.809324		LEPR	-0.002	0.00491699		TMEM176A	0.527023	5.91364
								RUVBL1	-0.21823	0.80859		PRUNE1	-0.00244	0.00491699		PAAF1	-0.34829	5.91364
								GSPT1	-0.19077	0.807515		C1QTNF3	-0.00306	0.00480543		SCLT1	-0.5618	5.91364
								SATB1	0.180068	0.807515		GAPDHS	-0.00304	0.00480543		RNASE2	2.02828	5.9101
								HLA-E	0.245485	0.807515		SLC11A2	-0.00416	0.00480543		SLC16A3	0.39391	5.9101
								SOD1	-0.18403	0.80674		ITPR2	-0.00389	0.00480543		ALG9	-0.3791	5.9101
								ACAD11	0.273838	0.803895		TST	-0.00282	0.00480543		PRRG4	0.46789	5.90658
								CLPTM1	0.174315	0.802892		CBFA2T3	0.013524	0.00480543		USP21	-0.40327	5.90658
								FBXO32	0.128597	0.801702		SLC39A6	0.002956	0.00480543		RAI14	-0.60254	5.90658
								DDX60L	0.209932	0.801702		SLC19A1	-0.002	0.00480543		AOAH	0.989942	5.90309
								ZFYVE1	0.215221	0.801139		EPHB4	-0.00153	0.00480543		C5AR2	0.775577	5.90309
								CSRP1	-0.162	0.801062		TGM2	-0.0008	0.00480543		SLC25A17	-0.36222	5.90309
								TOP1	-0.15154	0.801062		SLC30A7	0.003248	0.0045435		ST8SIA6	-0.58882	5.90309
								NUP188	-0.16533	0.800324		MECOM	0.002127	0.00451109		MRPL46	-0.59168	5.90309
								APEH	-0.13274	0.800324		DECR1	0.002095	0.00451109		ZNF596	-0.76101	5.90309
								SPINDOC	-0.19432	0.800324		GALNT3	0.001683	0.00451109		WDR77	-0.44531	5.89963
								AC097263.1	-0.25254	0.800324		EPAS1	0.002552	0.00451109		DDX50	-0.28989	5.8962
								SRGAP3	-0.22246	0.79975		AIG1	0.003145	0.00451109		TBCK	-0.31207	5.8962
								CD55	0.266039	0.798578		SULT1A1	0.001459	0.00451109		ACTL6A	-0.52899	5.8962
								KIT	0.064528	0.798009		CCHCR1	-0.00341	0.00443217		PPP5C	-0.37112	5.89279
								RBM14	-0.15484	0.798009		KRT8	0.000884	0.00437498		ARMC9	-0.412	5.89279
								AL353748.3	0.121089	0.798009		AFMID	-0.00303	0.00383211		GTF3C4	-0.52025	5.89279
								CIITA	0.260273	0.796619		TCN2	-0.00148	0.00383211		PPP1CB	-0.32492	5.88941
								TAF9B	-0.21966	0.796139		SLC22A5	0.001743	0.00383211		GRAP2	1.14779	5.88606
								SUB1	-0.22182	0.795867		PPOX	0.002233	0.00381819		PRRC2C	-0.31659	5.88606
								IDI1	-0.26858	0.793375		OXSR1	-0.0031	0.00377823		LRRC2	-0.4372	5.88606
								HIRA	-0.24186	0.791295		TNFRSF1A	-0.00586	0.00376769		PLK3	-0.60333	5.88606
								PRMT1	-0.25987	0.791295		VDR	-0.00197	0.00376769		CAPG	0.795029	5.87943
								AL160006.1	0.208056	0.790774		ANXA1	0.00225	0.00376769		TMEM209	-0.3936	5.87943
								SAT1	0.232428	0.788768		TMEM8B	0.001972	0.00376769		MIS18A	-0.55121	5.87943
								PCK2	-0.24259	0.788732		SAR1B	0.002771	0.00376769		ST3GAL4	0.476376	5.87615
								EI24	-0.20907	0.788732		ABL1	-0.00356	0.00354506		COPS8	-0.55155	5.87615
								ZNF513	0.264467	0.788732		DPP4	-0.00208	0.00354506		PLCB4	-0.79254	5.87615
								SRP9P1	-0.22211	0.788732		UFD1	0.013825	0.00352065		SLC22A18	0.358351	5.87289
								HSPD1P4	-0.21608	0.788732		SUGP1	-0.0028	0.00352065		KIFC1	-0.63493	5.87289
								AC114490.3	0.265614	0.788732		TFR2	0.001513	0.00352065		CHST12	0.295538	5.86967
								XRCC4	-0.18239	0.788451		BLVRA	0.0012	0.00352065		MRPL21	-0.58169	5.86967
								TERF1	-0.17828	0.788311		EHHADH	-0.00152	0.00352065		GOT2	-0.43476	5.86646
								GNPNAT1	-0.20461	0.787103		ZFP36	-0.00116	0.00352065		PSME2	-0.53886	5.86328
								ANAPC1	-0.18118	0.787103		MPI	0.003321	0.00352065		ANGPTL1	0.52776	5.86012
								PTAFR	-0.2334	0.787103		STK11	0.004263	0.00339476		RANGAP1	-0.29454	5.86012
								RAD1	-0.20334	0.786886		PRKAG1	0.002279	0.00339476		SMC4	-0.39996	5.86012
								DENND5A	0.188068	0.786853		ABHD14A	-0.00227	0.00329324		HMGXB4	-0.5276	5.86012
								RAD51AP1	-0.24266	0.785689		XPA	-0.0021	0.00328491		LRRC61	-0.53995	5.86012
								INO80B	0.047058	0.785689		CRTC3	0.001604	0.0031807		MAD2L1	-0.68499	5.85387
								ARHGEF11	0.201278	0.785689		CAV1	-0.00077	0.0031165		CENPI	-0.87667	5.85387
								SEC14L1P1	0.262992	0.785689		SLC25A4	0.000787	0.00299992		SMIM29	0.330174	5.85078
								MIR17HG	-0.11511	0.785689		TBXAS1	0.00192	0.00299379		QTRT2	-0.56358	5.85078
								RTL8C	-0.14969	0.785528		SLC2A9	0.00118	0.0029662		H4C6	-0.69514	5.85078
								AL161891.1	-0.21379	0.78502		ALAS1	-0.00189	0.0026164		KCTD3	-0.47038	5.84771
								MECP2	0.214279	0.784905		GSTO2	0.000594	0.0026164		RNF144B	-0.50102	5.84771
								RIN3	0.209054	0.784		MAPK3	0.001224	0.0026164		CNOT10	-0.45595	5.84466
								MED30	-0.19831	0.784		LRP6	-0.00047	0.00251637		SERPINB2	0.937506	5.84164
								AL390728.1	-0.25374	0.784		IGFBP2	-0.00086	0.00251637		TMEM119	0.480681	5.84164
								CDKN2AIPNL	-0.17623	0.784		GLYCTK	0.001079	0.0024028		AP3M1	-0.26591	5.83863
								RHEX	-0.2503	0.784		PLPP6	0.000952	0.0024028		NOL8	-0.38237	5.83863
								FAM160B2	0.189871	0.783401		BPI	0.000647	0.00237919		HADH	-0.51722	5.83863
								ZDHHC16	-0.18378	0.783401		GBE1	-0.00104	0.00231565		CDH7	-0.67735	5.83863
								TUBAP2	-0.2255	0.783401		PVT1	0.000861	0.00231565		CNN3	-0.75441	5.83863
								CAND1	-0.16604	0.781539		TSPO	-0.00128	0.00219917		MTMR2	-0.376	5.83268
								LINC01963	-0.16734	0.781539		ABHD6	-0.00054	0.00162066		ZNF516	0.488642	5.82974
								HSPG2	0.265251	0.780651		ETHE1	0.000969	0.00154548		INO80C	-0.52869	5.82681
								CGNL1	0.024786	0.780163		ITGAX	0.000114	0.00154548		SNORA71A	0.689062	5.82391
								PLRG1	-0.11258	0.780163		AGPAT2	0.000531	0.00154548		FES	0.330059	5.82391
								TK2	0.217246	0.780072		ABCB10	-0.00051	0.00138226		EMC3-AS1	-0.4734	5.82391
								DTYMK	-0.19142	0.780072		UBC	0.000447	0.00133369		LYRM4	-0.51932	5.82391
								IARS2	-0.16892	0.779872		SPRY4	-0.00044	0.00133369		RNASEH2A	-0.56367	5.82391
								ZSWIM8	0.216135	0.776104		SLC16A2	2.92e-05	0.00131911		VWC2	0.385362	5.82102
								KLHDC1	0.248607	0.775724		KMT5A	0.000711	0.00126842		STOML2	-0.42791	5.81816
								POP7	-0.18116	0.773819		BSG	-0.00063	0.00119515		PEX12	-0.61343	5.81816
								ARSG	-0.09106	0.773342		CRY1	0.000175	0.00119437		FREM1	-1.42639	5.81816
								GNAI3	-0.15931	0.772284		MPST	0.003184	0.00119108		TUBB	-0.35995	5.81531
								MYO18B	0.019967	0.77186		EPM2A	0.000348	0.00107786		TUBB	-0.35995	5.81531
								ANAPC2	0.140958	0.77186		SMAD4	-0.01337	0.0005748		TUBB	-0.35995	5.81531
								ZNF746	0.186221	0.77186		RETN	-0.00018	0.000478333		TRMT11	-0.49575	5.80967
								MRPL42	-0.14606	0.771366		SLC35D1	-0.00036	0.000347082		SPRED1	-0.69	5.80967
								PDCL3	-0.18934	0.771263		IPPK	0.000323	0.000347082		SNORA80A	0.464268	5.80687
								LINC02035	0.252605	0.770053		SRA1	0.000162	0.000347082		GRSF1	-0.36561	5.80134
								COMTD1	-0.21906	0.769154		TGFB1	-0.00048	0.000321386		TIMM21	-0.75338	5.80134
								YY1	-0.1364	0.76844		ETFDH	0.001383	0.000321386		THAP5	-0.54666	5.7986
								CHD5	-0.04479	0.76844		TREX2	7.26e-06	0.000321386		ZNF287	-0.55727	5.7986
								RHOB	0.085213	0.76844		ABHD16A	-0.00022	0.000321386		SRSF10	-0.56092	5.7986
								MOCS2	-0.24759	0.76844		ARSB	-0.00069	0.000177413		SERPINB9P1	-0.6762	5.7986
								MAN2C1	0.155884	0.767744		HEXA	0.000371	0.000172866		PDS5A	-0.2556	5.79588
								ATXN7L1	0.251751	0.767744		AMPD2	-0.00015	4.09402e-05		RASA2	-0.45155	5.79588
								CARMIL1	0.121011	0.767668						DXO	-0.5096	5.79317
								ADAMTSL4	0.249365	0.767668						SRSF10	-0.5909	5.79317
								DIXDC1	-0.08988	0.767668						SNRPF	-0.60636	5.79317
								FUBP1	-0.15902	0.767668						DCTPP1	-0.63628	5.79317
								MANBAL	-0.15931	0.765696						SH3BP5	0.93397	5.79049
								ELF2	0.250097	0.765696						ABCG2	-0.83692	5.79049
								NFE2L2	0.138536	0.765696						MYO1F	0.622118	5.77989
								RPP14	-0.13792	0.765696						EXD2	-0.33387	5.77469
								MACC1	-0.07753	0.765696						DNAAF2	-0.5868	5.77469
								EIF5B	-0.18915	0.764494						CACNA1D	-0.60255	5.77469
								SAMD8	0.223436	0.764438						NKX6-2	0.262069	5.76955
								DMAC1	-0.20161	0.764349						GATB	-0.33187	5.76955
								PMS2P6	0.241704	0.764349						WDR5	-0.50063	5.76955
								MRPS23	-0.18236	0.763993						IPO4	-0.5183	5.767
								HSPE1	-0.23347	0.761969						ZNF682	-0.52416	5.767
								B3GNT7	0.063785	0.761746						LYRM1	0.430904	5.76195
								AC091180.4	-0.18587	0.761746						HTR7P1	0.285671	5.76195
								C19orf71	0.226797	0.76129						BBOF1	-0.46662	5.76195
								XRCC2	-0.19072	0.76129						TXLNG	-0.47279	5.75945
								CD59	-0.15562	0.761273						GLB1L2	-0.54574	5.75945
								TMEM187	0.181763	0.761273						H3C11	-0.56251	5.75945
								MRTFB	0.103695	0.761273						FSIP1	-0.45053	5.75203
								IFFO1	0.221345	0.760392						TRERF1	0.673786	5.74715
								RBM5	0.184416	0.76026						GNPDA1	0.494578	5.74473
								AC004381.3	0.244854	0.759896						MAX	0.257884	5.74473
								PHF21A	0.187991	0.759459						VARS2	-0.34525	5.74473
								MLLT6	0.14822	0.759105						OBSCN-AS1	0.417368	5.74232
								TSC2	0.159727	0.759079						S100A8	1.64121	5.73993
								KCND1	0.238734	0.758427						POLD2	-0.61616	5.73993
								RBMXL1	-0.17116	0.758427						GCGR	0.396809	5.73755
								AC092384.2	0.178562	0.756326						CABIN1	-0.40524	5.73518
								AC245407.2	0.153033	0.756326						PAICS	-0.61481	5.73518
								SAPCD2	-0.20721	0.756167						ARL2BP	-0.44772	5.73283
								AC018638.4	0.211099	0.755475						NUP107	-0.46901	5.73049
								PAFAH2	0.21071	0.755282						GTF2A1	-0.48031	5.73049
								CPSF2	-0.2017	0.755144						RIOX2	-0.66679	5.73049
								VWA5A	0.111919	0.753959						SUPT7L	-0.45853	5.72816
								POLR2C	-0.12873	0.753516						PGAP1	-0.52468	5.72816
								GON7	-0.23324	0.752938						TMEM86A	0.399064	5.72584
								HNRNPU	-0.16046	0.75258						GNPNAT1	-0.47661	5.72354
								ADAMTS13	0.204579	0.75258						METTL2B	-0.53395	5.72354
								RAC3	-0.24295	0.75258						EXOSC2	-0.61533	5.72354
								WDR45	0.186404	0.75258						CDK2	-0.55885	5.72125
								ECI2	-0.22128	0.75258						PEF1	-0.42139	5.7167
								ANKRD24	0.06673	0.752578						HCFC1	-0.43631	5.7167
								SKOR1	0.112177	0.752578						ZFP69	-0.34682	5.71444
								GRN	0.239498	0.752304						OGDH	-0.41497	5.71444
								ZNF530	-0.24538	0.750828						APEX2	-0.42005	5.7122
								ERGIC3	0.137615	0.750219						MTUS2	0.424214	5.70553
								CBX5	-0.22989	0.748809						PMPCA	-0.40682	5.70553
								PPP1R16B	0.055963	0.748809						SLC31A1	-0.66394	5.70553
								VPS8	0.176318	0.748809						RGS18	0.643913	5.70334
								AC090004.1	0.053512	0.748623						MTRR	-0.37891	5.70334
								SMPD4	-0.13539	0.748557						SNX18	0.395658	5.70115
								UBR7	-0.15267	0.747744						GOLGA2P11	0.406863	5.69897
								YWHAE	-0.19935	0.747744						PSG9	0.372809	5.6968
								RTN4R	-0.19769	0.745796						AMOT	-0.48095	5.6968
								PTPN9	-0.19171	0.74568						KNSTRN	-0.64095	5.6968
								SS18L2	-0.16093	0.744918						AGFG1	-0.33338	5.69465
								PRR7	-0.23738	0.744918						NOG	1.18644	5.68825
								ELP6	-0.14071	0.744918						PCID2	-0.47921	5.68825
								EIF2B5	-0.13948	0.744709						SNHG17	-0.60389	5.68825
								SIDT2	0.235774	0.744484						LCN15	0.297747	5.68613
								EML6	0.238141	0.744484						B3GALNT1	-0.57794	5.68613
								CPM	0.043207	0.744151						LMO7	-0.58659	5.68403
								SEPTIN2	0.086391	0.743441						DGAT1	0.338262	5.67778
								SYTL2	0.066423	0.743294						DGAT1	0.338262	5.67778
								TMEM163	-0.07337	0.743057						TNFRSF10A	-0.38729	5.67778
								TRMT10C	-0.21847	0.742847						FCGR2B	1.38294	5.67366
								CPSF3	-0.13523	0.741537						MPPED2	-0.60174	5.67366
								PPP4R1L	0.136622	0.741537						UNC93B1	0.341786	5.67162
								TBC1D20	0.220844	0.741537						GMPR2	0.339333	5.67162
								MRPS9	-0.17789	0.741537						ALKBH1	-0.63754	5.66959
								LIPT1	-0.0624	0.741537						ZFP1	-0.52704	5.66756
								TPT1-AS1	0.218599	0.741537						C3orf80	0.894447	5.66154
								ZNF826P	-0.23775	0.740965						MRPL58	-0.47646	5.66154
								FAM228B	0.211828	0.740672						MRPL13	-0.5732	5.65758
								WBP11	-0.12739	0.740126						PRIM2	-0.54276	5.65561
								PLCH1	-0.06401	0.740126						CTCF	-0.37403	5.65365
								STARD4	-0.23122	0.740126						DDX52	-0.46093	5.65365
								JOSD1	0.202251	0.739793						GTF2H4	-0.36995	5.6517
								PRDX3	-0.20413	0.739793						GTF2H4	-0.36995	5.6517
								ATP2C1	0.178158	0.737725						GTF2H4	-0.36995	5.6517
								NAT10	-0.18371	0.737725						MIR99AHG	-0.49645	5.6517
								MYL5	0.157639	0.737725						HMBS	-1.18191	5.6517
								MTHFD2	-0.19604	0.736433						NAF1	-0.42633	5.64975
								WDTC1	0.191161	0.736433						KMT5A	-0.66959	5.64975
								TIMM23	-0.17689	0.735391						PCGF6	-0.69381	5.64589
								TBCE	-0.16905	0.734245						PNPT1	-0.67099	5.64397
								TTC7A	0.160894	0.733578						FUCA1	0.767272	5.64206
								ATG2A	0.137125	0.733578						UBAP2	-0.44033	5.64206
								TCF19	-0.17281	0.733578						WEE1	-0.8386	5.63827
								RGS10	-0.13199	0.733578						NDFIP2	0.888571	5.62893
								PDE4B	0.085199	0.733578						SULT1B1	0.691211	5.62893
								MIF	-0.22287	0.733578						SUPT16H	-0.47781	5.62893
								RERE	0.203221	0.733358						POU6F1	0.349183	5.62709
								B2M	-0.0585	0.733001						NVL	-0.59395	5.62709
								ZNF620	-0.23256	0.733001						NUTF2	-0.43563	5.6216
								ZNF555	0.212132	0.733001						H1-1	-0.8566	5.6216
								LYPLAL1	-0.22701	0.732816						CHRNA5	-0.89865	5.61979
								TMEM63A	0.210271	0.732666						PINX1	-0.46103	5.61798
								GLUD1P3	0.229928	0.732666						EIF1AX	-0.51825	5.61798
								HLA-DOA	0.09454	0.732277						P4HB	0.516855	5.61618
								UBE2Q2P1	0.22714	0.732044						TOE1	-0.59577	5.61618
								FBN1	0.198823	0.730692						IGKC	0.536513	5.61261
								HDGFL2	-0.14197	0.730122						ANAPC5	-0.39077	5.61261
								EEF1A1P7	0.143948	0.730122						FRMD3	0.497546	5.61083
								HOXA3	0.070367	0.729976						C9orf16	0.322898	5.61083
								KNTC1	-0.17974	0.72993						KMT5A	-0.62484	5.6073
								DDB1	-0.15943	0.728835						HACD4	0.473565	5.60555
								DDIT3	0.230527	0.728835						ZNF714	-0.42187	5.60206
								TM2D2	0.209822	0.728524						LMO4	1.1278	5.60033
								C1orf112	-0.17655	0.728509						DHX30	-0.28514	5.60033
								MARCHF3	0.216595	0.727067						TXNDC11	0.446399	5.5986
								GAS5	0.224874	0.727067						DUS2	-0.50099	5.59688
								RAB4B-EGLN2	-0.02689	0.725207						PLRG1	-0.55768	5.59688
								GPHN	0.205004	0.725207						SLC2A6	0.576139	5.59517
								HSPA14	-0.17934	0.725207						FIGNL1	-0.62981	5.59517
								ZFAT	-0.18054	0.723757						NDUFAB1	-0.6325	5.59517
								EIF2B3	-0.19889	0.723492						FOXD1	0.331214	5.59346
								TRIM8	0.223044	0.722547						ABCA13	0.561492	5.59176
								HNRNPC	-0.17571	0.72197						MBNL2	-0.62062	5.58336
								MRPL41	0.16873	0.721908						GINS4	-0.73633	5.58336
								UBR2	0.170957	0.72177						PTBP1	-0.36504	5.5817
								IDUA	0.216493	0.72177						PIGU	-0.55205	5.5784
								POC1A	-0.17477	0.72177						EML4	-0.56275	5.5784
								UBR5-AS1	0.218293	0.72177						IKZF4	-0.40798	5.57349
								UBE2F-SCLY	0.019131	0.72177						CD93	-0.59866	5.57186
								CFAP20	-0.16519	0.721711						ZNF185	0.544013	5.57025
								ZBTB40	0.163998	0.721711						H2AX	-0.47276	5.57025
								C16orf54	-0.13841	0.720741						PXK	0.531794	5.56864
								IL11RA	0.128216	0.720715						HEXB	0.472594	5.56864
								PGS1	0.215024	0.720255						LSM5	-0.50414	5.56864
								RPA3	-0.22504	0.719863						CFAP97	-0.54223	5.56543
								AMY2B	0.054222	0.719863						PPM1K	-0.39281	5.56067
								IFI44	-0.16962	0.718569						JAM2	-0.83722	5.56067
								NDUFA8	-0.1616	0.717076						SARM1	-0.27212	5.55595
								PPM1G	-0.18646	0.715456						CTH	-0.60118	5.55284
								LIF	0.076469	0.715456						ARSA	0.410159	5.54975
								TMED2	-0.10327	0.713132						EMC3	0.372832	5.54975
								SRBD1	-0.15859	0.712437						UBP1	-0.37408	5.54975
								ZSWIM6	0.191028	0.712437						NFKB1	-0.65811	5.54975
								NUDT16L1	-0.16129	0.712437						MTARC2	0.442727	5.54668
								F2R	0.203558	0.712437						CEP97	-0.44336	5.54668
								AP1AR	-0.2028	0.710681						MRPL9	-0.45382	5.54668
								THAP6	0.159701	0.710636						FBXO4	-0.54923	5.54668
								CD300LB	-0.10972	0.710636						FAM86C1P	-0.47	5.54516
								AL109811.2	0.222825	0.710636						NDUFA10	-0.26801	5.54363
								NCAPD3	-0.18239	0.710515						TTC19	-0.35392	5.54363
								RTKN2	-0.05911	0.710375						JAKMIP2	-0.59325	5.54363
								EEF1AKMT2	-0.16119	0.710375						ZMYND8	-0.70043	5.54363
								POP5	-0.21013	0.709831						EIF2B3	-0.46667	5.54212
								CCT5	-0.1837	0.708539						MCRS1	-0.38311	5.54061
								AASDHPPT	-0.15486	0.706198						FAM111B	-1.31208	5.5391
								CABP7	0.13595	0.704737						SETD5	-0.37094	5.53611
								NCL	-0.20849	0.704236						KLF8	-0.5115	5.53611
								MRPL39	-0.19191	0.704236						PSMC3	-0.62569	5.53462
								HNRNPAB	-0.17904	0.703777						TBP	-0.42415	5.53313
								HAT1	-0.17544	0.703307						CCDC122	-0.45778	5.53313
								DRG1	-0.15946	0.703307						ACACA	-0.48041	5.53165
								RPS15P4	0.166538	0.703307						MSRB3	0.575337	5.52871
								H3P6	-0.10613	0.703307						FTL	0.455074	5.52871
								IL10RB	0.126539	0.703307						LRG1	0.364595	5.52871
								AC093752.1	0.19012	0.703307						ITGA9	-0.48132	5.52871
								SH3GL1P1	0.21897	0.703307						CDCA3	-0.58632	5.52871
								BUD31	-0.12505	0.703178						EXOSC8	-0.71055	5.52871
								TMCO1	-0.18666	0.703178						CEP72	-0.27417	5.52433
								CXCL8	0.049967	0.703178						BOLA3	-0.49086	5.51999
								CHCHD2	-0.20122	0.702519						AP3M2	-0.39492	5.51856
								PLEC	0.078888	0.702242						KYNU	-0.85188	5.51428
								NR1H2	0.177438	0.701384						INPP5F	-0.30963	5.51286
								AC098583.1	0.184951	0.701384						PANK1	-0.4338	5.51145
								AC008393.1	0.216177	0.700796						PTGDR2	0.433873	5.51004
								ABCG1	0.089792	0.700269						FBXO3	-0.51078	5.51004
								NCKAP5L	0.182642	0.700269						PPP4C	-0.33282	5.50864
								DNAAF5	-0.17309	0.699229						CENPM	-0.46578	5.50864
								TMEM259	0.207303	0.699229						MRPL15	-0.51704	5.50864
								AC118553.2	-0.0161	0.699229						MIOS	-0.50528	5.50446
								CCDC154	0.13984	0.698698						TRIM28	-0.38018	5.50169
								ZNF528-AS1	0.098586	0.698698						METTL1	-0.55251	5.49757
								C20orf197	-0.08194	0.698124						RDX	-0.58127	5.49757
								UBL4A	-0.12873	0.697505						ZFHX3	-0.38881	5.49621
								ORC6	-0.18786	0.697145						GCFC2	-0.3789	5.49485
								THRAP3	-0.13484	0.695836						TANC2	-0.58201	5.49485
								GRWD1	-0.18123	0.695836						NFKB2	-0.8404	5.49214
								NCBP1	-0.17015	0.695836						PAFAH1B3	-0.523	5.4908
								GOLGA2	0.170643	0.695836						NQO1	-0.67688	5.4908
								SLC16A5	0.205889	0.695161						MPND	0.353531	5.48812
								NPC2	0.151056	0.692968						ANAPC1	-0.41646	5.48678
								AL355472.1	0.16252	0.692052						FOXC1	0.279578	5.48545
								DLD	-0.18365	0.691741						HBD	-1.50916	5.48545
								AHCY	-0.18225	0.689902						TIFA	-0.6926	5.48413
								SKA3	-0.15799	0.688307						MRM1	-0.40509	5.4828
								FP565260.3	0.113477	0.688307						CLC	2.27295	5.48017
								ZNF207	-0.16352	0.687867						RBM22	-0.39277	5.47625
								NOP53	0.169412	0.687867						MIR23A	0.503288	5.47366
								HDAC5	0.139991	0.687867						APP	0.549892	5.47237
								TIMELESS	-0.20255	0.687867						PAWR	-0.37285	5.47237
								SHCBP1	-0.19689	0.687867						ENSA	-0.50807	5.47108
								STAG3L5P	0.209655	0.687867						H4C2	-0.86699	5.47108
								MTFR1L	0.10934	0.684798						DNAJB2	0.345944	5.46725
								TPI1P1	-0.19974	0.684798						PAQR5	0.492822	5.46471
								RMI1	-0.19783	0.684585						RABAC1	0.323935	5.46344
								C11orf54	0.205825	0.684585						PCSK5	0.359837	5.46218
								PTGES3	-0.17676	0.684191						KHSRP	-0.36795	5.46218
								RDH13	-0.19145	0.68326						TIMM10	-0.43135	5.46218
								BRD7P2	-0.15208	0.68326						CYC1	-0.45111	5.45967
								UTP18	-0.18697	0.681726						CHST10	-0.32898	5.45842
								RPA1	-0.15542	0.681726						TRO	-0.37458	5.45718
								GABARAP	0.192201	0.681726						LY6G6F	0.967758	5.45593
								MED11	-0.17195	0.681488						LY6G6F	0.967758	5.45593
								ZKSCAN4	0.161843	0.681488						TARS3	0.370564	5.45593
								AC025171.2	0.192876	0.681488						CEP112	-0.93608	5.45469
								AC005674.2	0.205761	0.681275						LPIN1	-0.33378	5.44855
								C18orf25	0.164158	0.680885						H2AC21	-0.71413	5.44855
								TTLL12	-0.14778	0.679927						SLIRP	-0.6138	5.44491
								EIF3J	-0.13529	0.679927						CDKAL1	-0.33505	5.4437
								ASAH1	0.202899	0.679927						TFG	-0.48269	5.4437
								PRG4	0.067574	0.679927						CDC23	-0.58849	5.4437
								NSUN6	0.199617	0.679792						ATAD2	-0.67145	5.44249
								FAM214A	0.128903	0.679638						DOK1	0.347218	5.44009
								TOX4	0.126418	0.679638						MDH1B	-0.50401	5.44009
								DCPS	-0.15789	0.679638						CNOT2	-0.27431	5.4389
								IMMT	-0.1309	0.679638						THOC6	-0.48683	5.4389
								TTLL4	-0.20235	0.679638						MTFMT	-0.41105	5.43771
								TET2	0.195412	0.679638						RNPS1	-0.27355	5.43652
								QRICH2	0.205266	0.679546						MTHFD1	-0.70226	5.43652
								NIPAL2	0.167039	0.678638						KIF1C	0.348592	5.43415
								ZNF425	0.143775	0.678638						ATP8B3	0.29475	5.43297
								MCOLN1	0.198104	0.676172						NUCKS1	-0.4876	5.42713
								ZSCAN9	0.150401	0.676172						SPRY1	-0.59971	5.42597
								CAD	-0.16413	0.675917						PTPRE	0.607572	5.42251
								COPS4	-0.1493	0.675036						SCG2	0.466467	5.42251
								CBFB	-0.16201	0.674357						ERP29	0.334335	5.42251
								CIP2A	-0.19378	0.671943						TP53BP1	-0.32156	5.42251
								TPT1	0.141649	0.671471						CENPW	-0.71428	5.42251
								ZNF876P	-0.12561	0.671404						ASXL1	-0.25445	5.42136
								MPP7	0.180525	0.671184						DNAJB4	-1.17375	5.42136
								FOXO1	0.097593	0.671081						RBBP7	-0.37436	5.41908
								GP1BB	0.058296	0.669766						CYYR1	-0.41638	5.41794
								NUDCD1	-0.18956	0.669666						SKA1	-0.8799	5.4168
								EZH2	-0.16786	0.669027						HSD17B8	-0.36431	5.41567
								HSPA8	-0.19643	0.669027						HSD17B8	-0.36431	5.41567
								BTD	0.160042	0.669027						HSD17B8	-0.36431	5.41567
								PRDM1	0.086992	0.668855						RPF2	-0.69268	5.41567
								JUNB	0.142535	0.668855						HPCAL1	0.289054	5.41341
								HDAC2	-0.16805	0.668809						PPP2R5D	-0.32171	5.41341
								GSS	-0.17704	0.668574						SLC37A3	-0.46221	5.41005
								CD79A	-0.10585	0.668574						LRRFIP1	0.303974	5.40671
								AL021707.1	0.080585	0.668574						SRSF1	-0.36342	5.40671
								RAD50	-0.20682	0.667853						GTPBP1	-0.38679	5.40671
								OSGIN1	0.182286	0.667853						JPT2	-0.3004	5.40231
								IRAK4	0.112959	0.667853						TBC1D2	0.481242	5.40012
								PDE4D	0.186592	0.666059						MAP3K4	-0.36644	5.39686
								SLC35E1	-0.14884	0.666059						PPAT	-0.51075	5.39577
								PCED1A	0.196922	0.666059						RAB3GAP2	-0.32189	5.39255
								RPS29P16	0.201338	0.666059						BLMH	-0.36717	5.39255
								AL034397.2	-0.07902	0.666059						FSCN1	-0.58943	5.39255
								TFE3	0.126796	0.665649						VARS2	-0.32022	5.39041
								TYRO3	-0.11436	0.665649						HJURP	-0.65864	5.38934
								PEX11G	0.12301	0.665649						UBE2Q2P1	0.39143	5.38405
								MRPL48	-0.18053	0.665649						GTSE1	-0.50313	5.383
								CYC1	-0.1769	0.665649						IPO13	-0.394	5.38195
								AC025181.2	0.205705	0.665649						CLEC5A	0.758073	5.37779
								AL137857.1	0.20667	0.665649						GNL2	-0.52534	5.37675
								NCF1C	-0.20572	0.665091						H4C9	-0.62133	5.37675
								RAB4B	0.161934	0.663515						SRSF7	-0.67201	5.37675
								ANO8	0.189452	0.661886						FASTKD1	-0.39437	5.37572
								MCCC2	-0.15283	0.661886						CNOT6	-0.3946	5.37366
								MRE11	-0.15119	0.661816						R3HDM1	-0.40679	5.37366
								CCNE1	-0.15355	0.661816						MKS1	-0.42092	5.37161
								PSMC3	-0.15613	0.661816						ATP5F1A	-0.51343	5.36856
								DENND4B	0.148814	0.661816						CDC34	-0.30609	5.36754
								SCDP1	-0.17765	0.661816						MAPK1IP1L	-0.36208	5.36452
								SNRPB2	-0.14484	0.661648						MUC19	0.433291	5.36151
								PSMA3	-0.1882	0.66124						PRG2	1.80078	5.35952
								TNFAIP3	0.187321	0.660638						MOSPD2	0.479073	5.35754
								EID1	-0.17417	0.660638						FAM229B	-0.53433	5.35754
								ADSS2	-0.13616	0.659737						PLEKHA1	-0.48393	5.35262
								CD99	0.16189	0.659577						PDGFC	0.558104	5.35164
								CHKB	0.185408	0.659577						SNORA37	0.853015	5.35067
								GLIPR1	0.085641	0.659577						POGZ	-0.36299	5.35067
								UQCRC2	-0.088	0.659577						ADAM10	0.291767	5.34486
								YIF1B	-0.18044	0.659577						TMOD1	-1.02018	5.34486
								NCOA4P4	0.183492	0.659027						UBA2	-0.44666	5.34008
								AC044849.1	0.173252	0.659027						PRMT3	-0.54711	5.33724
								HSPH1	-0.16741	0.658799						ARL4C	0.518773	5.33348
								AC023024.1	0.107217	0.658542						CHTOP	-0.27196	5.33255
								RFC1	-0.14831	0.657761						PSMB4	-0.42836	5.33255
								APBB3	0.193707	0.657761						LAIR1	0.7409	5.33068
								RAB31	0.039077	0.656027						SLC18B1	-0.71226	5.32698
								CFLAR	0.201414	0.655902						AMIGO2	0.336317	5.32239
								PA2G4	-0.18447	0.655544						DONSON	-0.54377	5.32239
								AC034102.1	0.159707	0.654515						THNSL1	-0.66041	5.32148
								AC000089.1	0.113172	0.652905						GRP	0.3091	5.32057
								ARRB1	-0.17458	0.651652						DOCK5	0.270504	5.31876
								CD53	0.185814	0.651652						XPO5	-0.46782	5.31876
								TDRKH	-0.20063	0.651652						PIPOX	0.451153	5.31785
								ZNF396	0.117747	0.651652						LRRC1	-0.3981	5.31785
								CRYGS	0.198956	0.651652						HSPA9	-0.57798	5.31426
								RAP2C-AS1	0.186637	0.651652						WDR41	-0.40608	5.31069
								SNHG4	-0.19956	0.651652						ACAD9	-0.46927	5.30892
								PTBP1	-0.12908	0.65124						SMCR8	0.395762	5.30627
								C20orf27	-0.13447	0.65124						ZNF875	-0.30041	5.30627
								TAF9	-0.16166	0.650851						ACKR3	-0.57447	5.30627
								ZBTB48	0.164541	0.650735						RBL1	-0.72288	5.30627
								TOM1L2	0.197319	0.650256						TOMM70	-0.46844	5.30539
								SERBP1P1	-0.18607	0.650256						APOBEC3C	-0.41678	5.30277
								EAF1	0.122009	0.649008						ALYREF	-0.77724	5.30277
								PDAP1	-0.14862	0.64693						NOP14	-0.37316	5.29843
								CDCA3	-0.18047	0.64693						BANF1	-0.43569	5.29843
								AGAP9	0.195857	0.64693						BYSL	-0.67508	5.29843
								DAZAP1	-0.16091	0.643352						NLRC3	-0.3595	5.29757
								RPS2	0.196863	0.642584						CYBRD1	0.377265	5.29499
								MUC20	0.041887	0.642584						PPP6R3	-0.39561	5.29499
								THRA	-0.13509	0.642202						LINC00921	0.392951	5.29158
								H2BC5	0.182557	0.642202						ZNF726	-0.52182	5.29158
								ABHD4	0.192413	0.641764						TTYH3	0.433793	5.29073
								AC118344.4	0.184452	0.64168						GPR137	-0.31112	5.29073
								NUP88	-0.18794	0.64114						PROSER1	-0.43206	5.29073
								YBX1P1	-0.1805	0.640331						CR1	1.27269	5.28819
								ERI3	-0.14884	0.640264						APOL4	-0.71045	5.28651
								TPST2	0.099252	0.639576						RMDN2	-0.67002	5.28483
								MATK	-0.186	0.639564						ASNS	-0.34586	5.28316
								TMEM154	-0.1809	0.639008						SPC24	-0.74093	5.27984
								NPIPA8	-0.06174	0.638957						SPIRE1	0.345613	5.27901
								MRGBP	-0.14093	0.638862						E2F4	-0.39275	5.27901
								SPATA2L	0.154556	0.63817						FH	-0.52065	5.27901
								GPR162	0.089771	0.637871						USP22	-0.23194	5.27654
								KLHDC7B	0.10931	0.637536						NOP58	-0.73304	5.27491
								RAB33A	-0.1778	0.637536						POU2F1	-0.32134	5.27409
								SPINT2	-0.17184	0.637536						GSN	0.539378	5.27165
								CBX3P9	-0.16459	0.637536						DOK3	0.425956	5.27083
								AC011447.7	-0.16083	0.637536						NAA50	-0.45532	5.26922
								ZBTB22	0.172642	0.637454						NAP1L4	-0.32316	5.26761
								EXOC1	0.138372	0.637131						HACD3	-0.51927	5.26761
								DNAJC9	-0.16241	0.636495						ZNF738	-0.39274	5.2668
								PIP4K2B	-0.11552	0.636491						TSEN54	-0.31596	5.2644
								IL2RA	0.0863	0.63615						MCOLN1	0.435385	5.2636
								FASTKD1	-0.11297	0.63615						SNX29	0.416911	5.2636
								NACA	0.190345	0.635853						NACC2	0.282057	5.26201
								NPM1	-0.14033	0.635308						WASF1	-0.49735	5.26122
								TMEM9B-AS1	0.13078	0.633804						CCL3	0.459652	5.25806
								ACAA2	-0.14196	0.633623						UFSP2	-0.49003	5.25806
								NLRP1	0.069475	0.633286						FYTTD1	-0.5202	5.25571
								TPT1P9	0.162773	0.633286						C5orf34	-0.69346	5.25415
								AC069281.2	0.188604	0.633286						PRTFDC1	-0.79442	5.25415
								BRIX1	-0.17525	0.632797						NOL10	-0.51508	5.25337
								RCC2-AS1	-0.16874	0.632797						DUSP11	-0.24689	5.25181
								AC007566.1	0.041286	0.630944						SRGAP2	-0.5525	5.25026
								LINC01578	0.144365	0.627452						DNAAF5	-0.474	5.24872
								SOX4	0.199742	0.625944						MOCS2	-0.58863	5.24489
								IMP4	-0.18599	0.625944						FAAH	0.339002	5.24336
								TPRN	-0.14086	0.625944						GEMIN8	-0.41323	5.24336
								RPS19P1	0.1919	0.625944						POLD3	-0.66774	5.24184
								AL121753.2	0.098602	0.625944						CCAR2	-0.34498	5.23807
								GTF2IP12	0.184918	0.625944						HEATR6	-0.39413	5.23508
								INSIG1	-0.12417	0.625834						MRPS2	-0.41324	5.23284
								MIEF1	-0.1783	0.625715						ITGB8	1.17163	5.2321
								DHRS7B	-0.18611	0.625715						WDR3	-0.519	5.2321
								RAB23	-0.18316	0.625715						TJAP1	-0.3227	5.22915
								ALG8	-0.18776	0.625715						SLC37A4	-0.44776	5.22768
								RNF149	0.14949	0.625715						DMXL2	0.617998	5.22694
								MARCKSL1	-0.15246	0.624326						SRSF11	-0.25478	5.22694
								TTC1	-0.13049	0.623986						AUP1	-0.27154	5.21968
								ARHGAP11B	-0.03917	0.623986						CYP4A22	0.376492	5.21681
								RPL7AP6	0.108496	0.623762						SRP68	-0.48872	5.2161
								FCRL1	-0.10769	0.623723						PLEKHG3	0.332323	5.21467
								AC005332.5	0.191336	0.623337						MINPP1	-0.53453	5.21467
								NDUFAF2	-0.18499	0.622828						SLF1	-0.55904	5.21467
								DGKD	0.191715	0.621459						UHRF1BP1	-0.32231	5.21325
								ANKRD35	-0.07664	0.621459						SLC25A39	-0.45799	5.21042
								HIRIP3	-0.18971	0.620244						MIF	-0.5214	5.20761
								ZNF790-AS1	0.187435	0.620244						NCAPD2	-0.47686	5.20412
								MDH2	-0.15561	0.619796						TRUB1	-0.46189	5.20135
								FDPSP1	-0.12178	0.619796						TASOR2	-0.42445	5.19997
								AC091729.3	0.188712	0.619796						ALYREF	-0.81587	5.19997
								TUBA1C	-0.1622	0.619609						SNTB1	0.368897	5.19791
								AL157935.3	0.031859	0.619609						SLC35B1	-0.49066	5.19654
								MYCBP	-0.16209	0.61955						APOC1	-1.30724	5.19654
								C6orf223	-0.11233	0.61942						ALG8	-0.40066	5.19518
								AL137060.1	-0.1887	0.618665						EXOC6	-0.39439	5.19382
								KIAA1109	0.16971	0.618375						EBNA1BP2	-0.63481	5.19314
								NUBPL	-0.17234	0.617649						ANXA2P2	-0.90219	5.19044
								ZNF846	0.181118	0.617649						MROH1	0.343196	5.18842
								GUK1	0.143065	0.617626						RBM25	-0.36607	5.18842
								AC012651.1	0.103778	0.617626						HACD2	-0.4821	5.18842
								RAD23B	-0.15399	0.616157						CBLL1	-0.65252	5.18842
								RSU1	-0.17952	0.616066						CCDC175	-0.66467	5.18842
								AC007686.3	0.186886	0.615332						UBE2A	-0.39844	5.18776
								HNRNPCP4	-0.16693	0.615308						CTTN	1.11437	5.18709
								PLIN5	0.055385	0.615231						UGP2	0.534163	5.18442
								PPIL1	-0.17586	0.615118						IFRD2	-0.39666	5.18376
								ANP32E	-0.18701	0.615118						ERH	-0.4428	5.1831
								APIP	-0.18354	0.615118						C15orf39	0.354992	5.18243
								AMZ2P1	0.168639	0.615118						RFX7	-0.29027	5.18177
								MRPL12	-0.18542	0.614857						PDE6G	0.36736	5.1798
								IKZF4	-0.16306	0.614837						HIVEP1	-0.58133	5.17718
								JMJD1C	0.145975	0.614837						DYNC2I2	-0.41382	5.17392
								SUV39H2	-0.18277	0.613656						HDX	-0.4453	5.17199
								TOMM22	-0.16503	0.613539						GPATCH4	-0.58913	5.17199
								KRBOX4	0.171636	0.613539						H2AC14	-1.16935	5.17005
								MTHFSD	0.155431	0.612231						DCAF7	-0.25072	5.16941
								CD37	0.174844	0.612231						GLI2	-0.36118	5.16941
								HMBOX1	0.185071	0.608537						EIF4G1	-0.39749	5.16941
								GDI1	0.184327	0.608537						H3C12	-0.87008	5.16749
								MIR1244-1	-0.15617	0.608537						EDEM2	0.542854	5.16685
								PPIAP43	-0.18324	0.607608						NET1	-0.96787	5.16685
								SPHK2	-0.15914	0.606909						CCDC138	-0.5917	5.16494
								SNHG29	0.135153	0.606803						ZNF140	-0.59116	5.16431
								SPATS2L	-0.17224	0.606803						MRPL48	-0.3765	5.16368
								AL590867.2	0.11595	0.606803						MRPL1	-0.69656	5.16368
								TOMM5	-0.07927	0.606117						KDM1A	-0.3687	5.16115
								ZNF281	-0.17152	0.605384						PKM	0.425114	5.16052
								PRPF39	-0.14951	0.605384						TTL	-0.30385	5.15989
								FAM229A	0.157273	0.604995						DNAJC15	-0.37484	5.15927
								WDR54	-0.16959	0.604227						COX5B	-0.41676	5.15927
								ESCO2	-0.18465	0.604227						ZFAS1	0.326923	5.15552
								TECPR2	0.158159	0.604227						GPR157	0.33006	5.15366
								SENP3-EIF4A1	-0.06094	0.604227						VPS50	-0.49927	5.15181
								SGMS2	-0.18445	0.603952						NEIL3	-0.72828	5.15181
								CLDN10	-0.17794	0.603853						RGCC	0.949785	5.15058
								MEG3	0.044704	0.603719						WDR62	-0.26046	5.15058
								MRPL50	-0.14889	0.602662						DTX3L	-0.39981	5.14813
								CCDC183	0.07421	0.602604						RPUSD2	-0.419	5.14752
								MMP25	0.118935	0.601703						IGHA1	0.474562	5.14569
								NUP133	-0.10618	0.600321						ASCC3	-0.43672	5.14569
								FAM50A	0.170095	0.600321						DUSP12	-0.62489	5.14509
								EFNB1	0.181586	0.600321						TMTC3	-0.52469	5.14448
								PHF5A	-0.18117	0.600321						TSPYL5	-0.3827	5.14267
								CD68	0.083787	0.600321						PA2G4	-0.43114	5.14146
								CTSF	0.04267	0.600321						ZNF367	-0.62393	5.1343
								GUSBP11	0.181307	0.600321						SAP30BP	-0.53879	5.13194
								RPS15	0.158761	0.598536						STK32C	0.285985	5.12901
								CKLF-CMTM1	-0.03625	0.598536						FAM120C	-0.38335	5.12784
								LINC01138	0.149011	0.598536						BRD9	-0.4343	5.12436
								H3C15	-0.08466	0.598026						PRPF19	-0.39823	5.12033
								AL807752.3	-0.0892	0.598026						PUS7	-0.74496	5.11862
								TRAF3IP3	-0.16034	0.597745						ACAA2	-0.51771	5.11747
								KLHL36	0.156434	0.597745						SLC66A1	0.312635	5.11295
								C3orf38	-0.14199	0.597745						HASPIN	-0.57047	5.11295
								MT1X	0.124433	0.597745						TRMT6	-0.59437	5.11295
								JMJD4	-0.17108	0.597246						C1orf112	-0.56647	5.11126
								CLSPN	-0.17661	0.597246						DDX60	-0.56703	5.10902
								TMEM43	0.10995	0.597246						TMEM140	0.686536	5.10624
								PMS2P10	0.175191	0.597076						ADAM22	-0.47483	5.10568
								TMOD4	0.162135	0.596951						UQCC2	-0.5739	5.10568
								SH2D2A	0.045923	0.595983						WDR89	-0.33131	5.10458
								STK38	0.146314	0.595983						ZNF583	-0.38084	5.10347
								ZBTB37	0.048729	0.594969						NUP93	-0.47248	5.10347
								AC006238.1	0.053543	0.594969						ERG28	-0.31999	5.10237
								TMEM104	0.067775	0.59412						QSER1	-0.41395	5.10237
								MMS22L	-0.17263	0.59412						ANXA2	-0.86553	5.10237
								TNFRSF4	0.047279	0.593526						LINC02880	0.320917	5.10073
								SPAST	-0.17531	0.5934						ZNF774	-0.37146	5.10073
								NUP37	-0.15629	0.5934						AIDA	-0.54119	5.10073
								VRK1	-0.17573	0.5934						PRPF4	-0.47067	5.09963
								PABPC1L	0.13732	0.5934						LINC01963	-0.5105	5.09963
								FCGRT	0.141566	0.5934						DPEP3	0.354659	5.09909
								RPS11	0.150248	0.5934						C2CD5	-0.42982	5.09909
								FCER1A	-0.04359	0.5934						KIAA0895	-0.53779	5.09909
								CENPW	-0.17932	0.5934						C2CD4C	0.319719	5.09854
								H2AZ1-DT	-0.16946	0.5934						ANKEF1	-0.41705	5.098
								SLA2	-0.15312	0.593178						CD38	-0.76978	5.09691
								HLX	0.089849	0.593178						KIAA2013	0.382736	5.09205
								CHROMR	0.181386	0.593178						FTSJ1	-0.37304	5.09205
								ID1	-0.13921	0.590601						MBD4	-0.41248	5.08991
								NDUFAB1	-0.17081	0.590594						WDR81	0.275151	5.08831
								POMT2	-0.17662	0.590594						BUB3	-0.38383	5.08831
								U2AF2	-0.12956	0.590594						BTBD8	-0.60114	5.08831
								CYTIP	0.157812	0.590594						SLC16A1	-0.68105	5.08672
								HSD17B7P2	-0.1256	0.590095						GFI1	0.78492	5.08619
								HMOX1	0.050902	0.590095						CD180	0.500775	5.08619
								BOP1	-0.16199	0.590095						SERPINB1	0.469719	5.08619
								ITGA5	0.176572	0.590081						CCDC126	0.461039	5.08619
								POLD1	-0.15358	0.589532						QPCTL	0.361781	5.08407
								AMOTL1	-0.12212	0.589532						ATF6	-0.36991	5.08407
								PLIN4	0.046792	0.589532						DEPDC4	-0.70634	5.08407
								PUF60	-0.14967	0.589532						GPR153	0.290129	5.08355
								VARS1	-0.16488	0.589532						PCBD1	-0.40644	5.08355
								PCDHGC3	0.029626	0.589532						CSF1R	0.58016	5.08302
								AC066613.1	0.098535	0.589532						TNFRSF10D	-0.37242	5.08197
								AC015813.5	-0.16101	0.589532						PPP2R2A	-0.52113	5.08197
								MGST2	-0.1669	0.588002						MAP3K20	-0.48768	5.07988
								RANGRF	-0.15152	0.588002						TIMP2	0.795954	5.07883
								FARP2	-0.16305	0.585633						DNAJC11	-0.42133	5.07779
								HTRA2	-0.1213	0.585633						N4BP2L1	0.489346	5.07676
								TATDN3	-0.16223	0.585633						SNRPD1	-0.61893	5.07469
								ECPAS	0.085484	0.585428						C12orf4	-0.51406	5.07366
								AC020951.1	0.144235	0.583685						ZBTB34	0.472117	5.07263
								FIG4	0.136797	0.583142						NDUFV2	-0.54305	5.07212
								NUDT21	-0.15111	0.582447						FASTKD2	-0.53415	5.07058
								ZNF763	0.034077	0.582002						TBC1D14	0.403506	5.06651
								C16orf72	0.097217	0.581405						SMC1A	-0.61513	5.065
								MRPS18A	-0.14614	0.580558						CCNE2	-0.91658	5.06399
								COPS2	-0.14881	0.580558						PIGW	-0.78943	5.06349
								B3GALT4	0.163394	0.580558						MGST1	0.733721	5.06148
								AC122688.3	-0.14453	0.580558						EPRS1	-0.36194	5.06148
								VIM	0.17551	0.580543						CDC42	-0.36386	5.06148
								ARL8A	0.125872	0.580543						LINC00893	0.418249	5.05799
								DHCR7	-0.14854	0.580366						MIER3	-0.56873	5.057
								LANCL1	-0.17725	0.580365						PTGER4P2-CDK2AP2P2	0.423054	5.0565
								RAB9A	0.166878	0.580365						MEF2C	-0.68572	5.05355
								CDK4	-0.17627	0.580162						NCK2	0.394313	5.05257
								MRPL40	-0.15841	0.580162						PHACTR1	-0.2701	5.05208
								LPAR4	0.068847	0.57937						DOCK1	-0.45787	5.05208
								MRPS18B	-0.14011	0.578907						DLEU1	-0.61403	5.05208
								ATP2B1-AS1	0.138952	0.578907						DPPA4	-0.43705	5.05159
								KIAA0895L	0.176198	0.578486						DPAGT1	-0.37415	5.04964
								ZNF154	0.109519	0.577054						DDB1	-0.37651	5.04915
								ZNF253	-0.06563	0.577054						TRIM24	-0.24999	5.04866
								AC005726.3	-0.08753	0.577054						NOXA1	0.28507	5.04096
								AC122713.2	0.064013	0.577054						ANKRD40	-0.23542	5.0381
								STARD7	-0.15822	0.57647						AMDHD2	0.319504	5.03386
								FAM83F	0.104041	0.57647						LPAR4	0.758866	5.03339
								NOP10	-0.14782	0.57647						SERINC2	0.41965	5.03339
								AC132872.1	0.141192	0.57647						CEBPA-DT	0.387853	5.03339
								FAR2	-0.13338	0.575748						DHX33	-0.5513	5.03339
								JADE1	-0.15777	0.575748						SMARCA5	-0.33859	5.03058
								CAPZA1	-0.15976	0.575748						PTPN13	-0.53292	5.03058
								NUP85	-0.14494	0.575748						NOL12	-0.30474	5.02365
								CSRNP1	0.17533	0.575748						PCGF3	0.274728	5.02319
								ZNF771	-0.1691	0.575748						CEACAM8	0.935774	5.02273
								IL3RA	0.121551	0.575748						DBF4B	-0.26427	5.02091
								PHACTR4	0.174799	0.575748						G6PC3	-0.47635	5.02091
								AC107081.2	-0.16665	0.575748						C9orf139	0.42485	5.01547
								TAS2R5	0.072918	0.575441						NOB1	-0.32435	5.01233
								AL583722.2	-0.12124	0.573666						ZFP64	-0.31217	5.01144
								AC012313.1	0.174223	0.57364						BRCA2	-0.78829	5.011
								C22orf39	0.173549	0.57364						FDXACB1	-0.42911	5.01055
								PPP5C	-0.16059	0.573154						GALC	0.684397	5.00833
								DDX39B	-0.17072	0.572873						IMP4	-0.46034	5.00656
								PCBP4	0.096888	0.572732						SEC22A	-0.31147	5.00612
								AC079807.1	0.11267	0.572283						FLOT2	-0.3143	5.00218
								GDPD3	0.097914	0.572173						CDT1	-0.56407	5.00174
								USP5	-0.14933	0.572173						OTUD1	0.562137	5
								SNED1	0.107341	0.571885						SNORD28	-0.75939	5
								RBM33	-0.06572	0.571885						CNOT9	-0.40664	4.99568
								NOL11	-0.12302	0.571126						KLF1	-0.67134	4.99568
								CPEB2	0.064024	0.571126						NUP214	-0.20312	4.9914
								TMEM183A	-0.10157	0.571126						CHD7	0.796332	4.98716
								PUSL1	-0.17398	0.571126						SMAD4	-0.26517	4.98716
								EIF5AP4	-0.16609	0.571126						PDCD11	-0.46532	4.98716
								SYPL1	-0.14317	0.569359						CSNK2A3	-0.26213	4.98297
								TMEM203	-0.12709	0.569359						TUBB6	-0.31612	4.98297
								NDUFB8	-0.17235	0.568798						ARSK	-0.51519	4.98297
								TCEAL5	-0.08713	0.568258						NDUFAF4	-0.71754	4.98297
								PSMB1	-0.1394	0.567671						SCARNA5	0.691438	4.97881
								SHB	-0.17319	0.567671						LOC101929762	0.459878	4.97881
								EXOSC3	-0.16701	0.567671						RNF25	-0.43277	4.97881
								GMFG	-0.16538	0.567671						ADRM1	-0.44271	4.97881
								HSF1	-0.10086	0.567467						MRPL20	-0.48474	4.97881
								PNISR	0.144408	0.567104						MRPL20	-0.48474	4.97881
								CUL3	-0.10492	0.566673						H2BC6	-0.55995	4.97881
								MRPL22	-0.15751	0.566673						H2AC13	-0.61343	4.97881
								ARHGEF39	-0.16944	0.566673						C2orf49	-0.40045	4.97469
								C17orf80	-0.17105	0.566673						DMC1	-0.63147	4.97469
								OBI1	-0.13222	0.566673						DKK2	0.421663	4.97062
								TPP1	0.152399	0.566673						FLI1	0.355521	4.97062
								UQCC3	-0.15652	0.566673						ENO2	-0.32471	4.97062
								ARHGAP27P1-BPTFP1-KPNA2P3	0.133311	0.566151						SVOPL	-0.39154	4.97062
								CLIC4	-0.16972	0.565791						MTMR3	0.339722	4.96658
								METTL15	0.09972	0.565791						PSMG1	-0.37527	4.96658
								XRCC5	-0.14548	0.56553						ENSA	-0.46764	4.96658
								GAR1	-0.17154	0.565305						WBP4	-0.5436	4.96658
								MAT2B	-0.14592	0.564292						CCSER1	0.531034	4.96257
								FANCE	-0.1297	0.564292						SNAI3	0.306262	4.95861
								ZFP64	-0.14229	0.564264						GNPAT	-0.32613	4.95861
								LYRM9	0.171793	0.564264						MRPL37	-0.34457	4.95861
								AC012313.2	0.095229	0.564264						SAMM50	-0.47269	4.95861
								TNRC6C-AS1	0.142261	0.563931						SNN	0.373531	4.95468
								XRCC3	-0.17171	0.563728						UBE2S	-0.53403	4.95078
								THUMPD3	-0.10248	0.563728						CCP110	-0.62171	4.95078
								CES4A	0.084521	0.563728						RBM45	-0.28383	4.94692
								IPO7	-0.14745	0.563728						SHISA7	0.348698	4.94309
								UQCC2	-0.13026	0.563588						SERTM1	0.339856	4.9393
								SSR2	-0.15411	0.563069						BST1	0.373448	4.93554
								WDR82	-0.10469	0.563069						NUP35	-0.3873	4.93181
								CXorf38	-0.1319	0.562636						CAPN11	-0.3924	4.93181
								PHF14	-0.11026	0.562427						ACOT4	-0.34493	4.92445
[truncated: 17,125 more rows]
[truncated: 1 more columns]

## Sheet: Figure 3
B														C														D														E				F
Data										Statistics				Data										Statistics				Data										Statistics				Calculated from B+C				Calculated from B
	Control				Imatinib						log2(FC)	-LOG10(p)			Control				Imatinib						log2(FC)	-LOG10(p)			Control				Imatinib						log2(FC)	-LOG10(p)			Glucose	Glutamine			Control
Label	CML_1	CML_2	CML_3	CML_4	Imatinib_1	Imatinib_2	Imatinib_3	Imatinib_4		Acetyl-carnitine	-0.65743	1.771		Label	CML_1	CML_2	CML_3	CML_4	Imatinib_1	Imatinib_2	Imatinib_3	Imatinib_4		4-aminobutanoate	-0.13136	1.772		Label	CML_1	CML_2	CML_3	CML_4	Imatinib_1	Imatinib_2	Imatinib_3	Imatinib_4		L-hydroxyglutarate	0.01741	0.03204		Acetyl-carnitine	-0.65743	-0.42676			CML_1	CML_2	CML_3
L-hydroxyglutarate	0.718435	1.29939	1.11563	1.22638	1.30374	1.15896	1.15696	1.01168		L-alanine	-0.11883	1.771		L-hydroxyglutarate	1.39421	1.14523	1.39134	1.03072	1.58119	1.44536	1.5402	1.39209		Acetyl-carnitine	-0.42676	1.772		L-hydroxyglutarate	1.62128	1.62275	1.61435	1.67277	1.60601	1.63657	1.67961	1.55927		R-malate	-0.02208	0.0879		Glutamate	-0.29714	-0.0952		Malate-PC	0.420707	0.465841	0.426615
S-malate	0.775476	0.976478	0.59505	0.723319	1.19293	1.09254	0.993492	0.853512		S-malate-PC	0.239228	1.769		S-malate	1.53617	1.46602	1.59193	1.4947	1.65085	1.5829	1.60763	1.61928		Glutamate	-0.0952	1.702		Smalate	1.68667	1.65731	1.62932	1.52648	1.65056	1.64922	1.68332	1.61629		4-aminobutanoate	0.029791	0.002329		Glutamine	-0.43762	-0.00764		Citrate-PC	0.344586	0.335381	0.278074
S-malate-PC	-0.15348	-0.01955	-0.18112	-0.06823	-0.37602	-0.33176	-0.36996	-0.29165		AMP	-0.06437	1.769		4-aminobutanoate	1.57226	1.54813	1.56389	1.52011	1.69534	1.65527	1.69877	1.68228		Glutamine	-0.00764	1.702		4-aminobutanoate	1.26236	1.19875	1.28267	0.708888	1.14601	1.11518	1.15623	1.07884		N Acetyl-aspartate	-0.10767	0.7711		L-aspartate	-0.18557	-0.10974		Aspartate-PC	0.421067	0.471539	0.453848
4-aminobutanoate	-0.36869	-0.19715			0.575504	0.048702	0.06536	-0.20733		Glycine	-0.59529	1.769		N Acetyl-aspartate	1.46784	1.33097	1.54711	1.36887	1.66875	1.57863	1.64968	1.60407		GSSG	-0.17249	1.702		N Acetyl-aspartate	1.70704	1.64335	1.73726	1.55517	1.78804	1.766	1.80093	1.72633		Acetyl-carnitine	0.027318	0.3508		NAGS	-0.90882	-0.321
N Acetyl-aspartate	0.660738	0.631637	0.724628	0.593735	1.15841	0.990633	0.945706	0.783932		ADP	-0.05695	1.769		Acetyl-carnitine	0.0576472	-0.198479	-0.030539	-0.317803	0.479842	0.32834	0.346856	0.0776183		L-aspartate	-0.10974	1.702		Acetyl-carnitine	1.83434	1.82297	1.83114	1.83631	1.7736	1.80927	1.80837	1.82614		Acetyl-glutamine	-0.00437	0.02287		N Acetyl-aspartate	-0.30062	-0.19272
Acetyl-carnitine	0.505304	0.53265	0.464339	0.328447	1.30137	1.21634	1.11666	0.865251		ATP	-0.05987	1.738		AKG	1.62817	1.57234	1.63184	1.4644	1.70488	1.63781	1.69682	1.67898		NAGS	-0.321	1.702		Acetyl-glutamine	1.76954	1.76033	1.76864	1.68872	1.72192	1.75157	1.78613	1.75261		AKG	0.007636	0.03357		Citrate	-0.40244	-0.09595
Acetyl-glutamine	0.34634	0.135586		0.046133	1.2419	1.10205	0.928427	0.648913		Citrate	-0.40244	1.696		ATP	-0.218658	-0.400548	-0.08424	-0.43114	0.091544	-0.26856	0.110245	-0.266276		Glutathione	-0.11451	1.702		AKG	1.76859	1.76495	1.78568	1.77302	1.71794	1.77747	1.77493	1.79501		ATP	-0.02256	0.03674		Orotidine	-0.02815	-0.09492
AMP	1.93629	1.89798	1.91433	1.8881	1.98002	1.9741	1.97774	1.9631		L-aspartate-PC	0.19071	1.696		Citrate	1.56413	1.47315	1.60354	1.47387	1.64797	1.5847	1.65871	1.61148		N Acetyl-aspartate	-0.19272	1.62		ATP	0.123315	0.29645	0.21543	-0.58272	0.428622	0.095	0.054633	-0.00461		Citrate	-0.04585	0.1961		UDP-N-acetlyglucosamine	-0.04241	-0.23547
AICAR	2	2			2	2	2	2		CTP	-0.13164	1.696		Citrate RC	-0.534435	-0.646232	-0.593164	-0.62489	-0.410642	-0.488736	-0.437462	-0.629754		L-hydroxyglutarate	-0.24106	1.578		Citrate	1.85885	1.86444	1.78366	1.68395	1.837	1.86975	1.8622	1.82348		D-Fructose	-0.20455	0.2662		Malate	-0.24252	-0.09057
AIR	1.65904	1.52212	1.54893	1.69969	1.57224	1.49113	1.28329	1.50239		Glutamine	-0.43762	1.583		D-Fructose	-1.77028	-2.08799	-2.08783	-2.10942	-1.53413	-1.89483	-1.43019	-2.03594		ATP	-0.19541	1.578		D-Fructose	-0.56191	-1.21057	-0.79617	-0.80721	-0.68935	-0.63555	-0.04886	-0.65937		Glutamate	0.009721	0.03474
AKG	1.17533	1.23939	1.24335	1.65544	1.39592	1.32323	1.25592	1.1078		CDP	-0.38891	1.529		Gamma L-glutamyl-L-glutamic acid	1.82311	1.72306	1.83764	1.71051	1.88371	1.79718	1.8763	1.87086		Citrate	-0.09595	1.578		Glutamate	1.78173	1.79229	1.79132	1.74159	1.73349	1.7893	1.77822	1.77055		Glutamine	-0.04043	0.3508
AKG-PC	-0.99096	-0.98768	-1.4103		-0.79397	-1.15554	-0.87125	-1.16401		N Acetyl-aspartate	-0.30062	1.5		Glucose	0.794849	0.656354	0.881437	0.721199	0.809696	0.959128	1.15876	1.01798		UDP	-0.85898	1.578		Glutamine	1.01914	1.03559	0.978585	0.783141	1.05336	1.06147	0.994605	0.872398		GSSG	-0.02281	0.0879
ATP	1.9208	1.89011	1.92631	1.88528	1.97325	1.96194	1.9688	1.95879		Acetyl-glutamine	-0.9165	1.5		Glutamate	1.62278	1.57285	1.6584	1.57005	1.70915	1.67668	1.721	1.70091		Orotidine	-0.09492	1.567		GSSG	1.87546	1.8502	1.89766	1.81941	1.81096	1.91225	1.9439	1.8802		L-aspartate	-0.00246	0.007769
Citrate	1.08187	1.14722	0.885645	0.937246	1.56623	1.47145	1.42361	1.24532		CDP-choline	-1.13358	1.5		Glutamine	1.94971	1.95456	1.94674	1.95324	1.95594	1.96155	1.95687	1.96044		L-Cystine	0.361163	1.567		L-aspartate	1.70338	1.69135	1.69982	1.6074	1.65566	1.69509	1.69779	1.67032		L-ornithine	-0.23706	0.7711
Citrate-PC	-0.36828	-0.18714	-0.47216	-0.26655	-0.4627	-0.47446	-0.55584	-0.5072		Serine	-0.72144	1.5		GSSG	1.69799	1.6992	1.75834	1.62147	1.90918	1.83363	1.89251	1.83904		UDP-N-acetlyglucosamine	-0.23547	1.567		L-ornithine	0.817786	0.839354	0.741265	0.313342	1.10233	0.942276	0.979057	0.679218		Lactate	-0.30261	0.3508
CDP-choline	1.00462	1.14723			1.81784	2	1.83326	1.8424		Orotidine	-0.02815	1.5		GTP	1.0561	1.15648	0.921898		1.06128	1.10253	0.973627	0.949767		UDP-glucose	-0.22499	1.385		Lactate	-1.57485	-1.41769	-1.34141	-2.4699	-0.80512	-1.29943	-1.30866	-1.59646		NAGS	-0.07957	0.7711
D-Fructose	1.16319	1.14774	1.12864	1.00476	1.28311	1.24337	1.24985	1.27208		L-proline	-0.27645	1.5		L-aspartate	1.51955	1.4521	1.58212	1.54299	1.65107	1.59557	1.6583	1.63434		UMP	-0.48807	1.385		NAGS	1.61547	1.569	1.65165	1.49936	1.75324	1.64074	1.70943	1.55536		A-acetyl-L-alanine	-0.01299	0.03474
Glucose 6-phosphate	1.61824	1.75209	1.78785	1.49577	1.90619	1.89676	1.8906	1.91806		UDP-N-acetlyglucosamine	-0.04241	1.5		L-ornithine	0.161872	0.252835	0.454074	0.364197	0.102824	0.37318	0.628122	0.643583		S-malate	-0.09057	1.349		A-acetyl-L-alanine	1.51723	1.31701	1.50096	1.15641	1.49885	1.3201	1.45643	1.28834		NADP	-0.38969	0.03474
Glucose	2	2	2	2	2	2	2	2		UTP	-0.28043	1.5		Lactate	0.730537	0.23991	0.174412		1.4143	0.671418	1.18192	0.706255		Gamma L-glutamyl-L-glutamic acid	-0.08106	1.262		NADP		1.60171		1.31764	1.3098	1.46795	2	1.8863		Orotidine	0.034943	0.03204
Glutamate	0.866657	0.923991	0.736912	0.83369	1.36736	1.23743	1.09108	0.944988		SN-glycero-3-phosphocholine	0.063575	1.464		NAGS	1.42304	1.24898	1.4172	1.21466	1.67557	1.63175	1.66833	1.63952		Glucose	-0.20458	1.262		Orotidine	1.56824	1.51977	1.82794	1.79279	1.6226	1.6141	1.65234	1.7322		Palmitate	0.094537	0.3508
Glutamine	0.101672	0.118287	-0.20217	-0.04297	0.693382	0.446871	0.385623	0.278821		Glutamate	-0.29714	1.407		A-acetyl-L-alanine	4.39979	4.71368	4.84786	4.53961	4.72784	4.48665	4.59396	4.53081		Lactate	-0.77233	1.262		Palmitate	1.55903	1.65551	1.73555	1.70349	1.47735	1.46186	1.64555	1.71505		Palmitoyl-carnitine	0.073453	0.03474
Glycerol 3-phosphate	1.01663	0.658545	1.96354	1.76705	1.84077	1.82455	1.73393	1.80455		NAGS	-0.90882	1.407		Orotidine	1.62848	1.60596	1.6717	1.55291	1.72453	1.68553	1.728	1.7065		AKG	-0.10109	1.199		Palmitoyl-carnitine	1.77695	1.96625	1.94584	1.66283	1.8508	1.87927	1.6631	1.78535		CTP	0.248987	0.0879
Glycine	0.544926	0.219544	0.018466	-0.03804	1.1345	0.65929	0.76815	0.625173		D-Fructose	-0.14602	1.402		Palmitate	0.152744	0.153103	0.180869	0.146303	0.178533	0.162956	0.155835	0.134548		Citrate RC	-0.10268	1.189		CTP	1.77199	1.52405	1.57641	1.79853	1.16495	1.62343	1.67811	1.63309		Glutathione	0.0166	0.03474
GSSG	0.085868	0.342864		0.341454	1.23197	0.835806	0.948788	0.604571		S-formyl-GSH	0.060156	1.368		Palmitoyl-carnitine	-0.0201563	0.134267	0.0928511	0.287573	0.222826	0.352712	0.030406	-0.0455093		D-Fructose	-0.24301	1.005		Glutathione	1.78326	1.79663	1.80238	1.76216	1.69504	1.80284	1.79759	1.79195		L-proline	0.003828	0.002329
GDP	1.98429	2	2	2	2	1.9682	2	2		Citrate-PC	0.185657	1.341		Glutathione	1.58279	1.53561	1.61977	1.52755	1.70585	1.65677	1.69329	1.67093		L-alanine	-1.22529	0.8901		L-proline	1.53967	1.52714	1.52771	1.43872	1.49764	1.52684	1.50837	1.49052		NAD	-0.09016	0.1673
GTP	1.99274	1.99337	1.99509	1.9385	1.99832	2	2	2		Lactate	-0.30916	1.341		L-alanine	-1.27138	-1.23806			-0.0549738	-0.486885	-0.542752	-0.712475		UTP	-0.34516	0.8901		NAD	0.457127	0.414673	0.45012	-0.09422	0.596399	0.375565	0.446007	0.281778		SN-glycero-3-phosphocholine	-0.36933	0.3508
L-aspartate	0.974593	1.04086	0.863519	0.935895	1.32219	1.20582	1.12658	0.967294		Propionyl-carnitine	-0.81874	1.341		L-asparagine		-0.791044	-0.438355	0.158868	-0.816434	-0.315284	-1.68512	-0.964532		L-ornithine	-0.11084	0.862		SN-glycero-3-phosphocholine	-1.9719	-1.92538	-2.41779	-1.2396	-1.80032	-1.38588	-1.32849	-1.06252		Propionyl-carnitine	-0.05041	0.0879
L-aspartate-PC	-0.24003	-0.06432	-0.15295	-0.11638	-0.37565	-0.32648	-0.34309	-0.28096		Glucose 6-phosphate	-0.22194	1.311		L-Cystine	1.44783	1.78136	1.11424	1.82173	0.894473	1.48314	0.828282	1.59295		Propionyl-carnitine	-0.14576	0.7067		Propionyl-carnitine	0.774767	0.741712	0.942067	0.177886	0.976189	0.773229	0.834452	0.319637		UDP-N-acetlyglucosamine	-0.0652	1.627
L-ornithine	-0.45869	-0.59302		-0.54128	-0.5409	-0.52896	-0.70307	-0.72742		S-malate	-0.24252	1.303		L-proline	1.34966	1.24285	1.36527	1.3387	1.25558	1.27251	1.31646	1.39714		SN-glycero-3-phosphocholine	-0.12928	0.6948		UDP-N-acetlyglucosamine	1.73378	1.67952	1.70528	1.63208	1.78885	1.75545	1.77356	1.69388		UDP-glucose	-0.20882	0.8393
Serine	0.484035	0.243808	0.107465	-0.28296	1.18837	0.671908	0.986451	0.962593		L-aspartate	-0.18557	1.256		NAD	0.243356	0.29723	0.166018	0.410476	0.355688	0.360068	0.113654	0.137744		Uracil	-0.07163	0.6703		UDP-glucose	1.22221	0.971673	1.14583	0.598772	1.43231	1.25339	1.26547	0.839365		UTP	-0.43085	0.3119
Lactate	0.978847	1.04771	1.00779	0.478279	1.34807	1.18335	1.26702	1.07458		PEP	-0.07458	1.256		SN-glycero-3-phosphocholine	-1.90308	-1.83675	-2.00503	-1.42131	-1.25893	-1.56046	-1.65961	-1.66746		L-asparagine	0.893087	0.5698		UTP	0.770964	0.451098	0.905258		1.36962	0.940619	0.947495	-0.15927		Xanthine	-0.09892	0.1961
NAGS	0.104112	-0.43036		-0.10006	0.753222	0.682041	0.737069	0.616833		Uracil	-0.51769	1.256		Propionyl-carnitine	0.368033	0.110665	0.669961	-0.0295274	0.53202	0.58564	0.462532	0.614811		Trans-4-hydroxyproline	0.08741	0.5176		Xanthine	1.74358	1.73115	1.30072	1.42953	1.75709	1.7212	1.41226	1.8071
A-acetyl-L-alanine	1.0451	0.736224	1.35737	0.757785	1.38186	0.914899	1.12738	1.10528		AIR	0.154865	1.19		Stearic acid	0.254765	0.242155	0.236032	0.217908	0.239137	0.239909	0.259808	0.246726		Stearic acid	-0.00829	0.4938
NADH	2	1.99636	2	2	2	2	2	2		NAD	-0.00056	0.9832		Trans-4-hydroxyproline	-0.48003	-0.229656	-0.656947	-0.340013	-0.666775	-0.439753	-0.592337	-0.279842		NAD	0.064398	0.3408
NADP	2	2	2	1.83896	2	2	2	2		GSSG	-0.62965	0.9257		Uracil	1.55533	1.39116	1.67886	1.67259	1.71718	1.62659	1.68622	1.61637		L-proline	0.017963	0.3339
NADPH	2	2	2	2	2	2	2	1.99385		Xanthine	-0.16363	0.8779		UDP	-2.11836	-2.1454	-1.86785		-1.20506	-1.41189	-1.25993	-0.912555		A-acetyl-L-alanine	0.094411	0.3106
Orotidine	1.96441	1.97213	1.98134	1.94993	1.99612	1.99585	1.99619	1.99274		UDP-glucose	-0.00053	0.8319		UDP-N-acetlyglucosamine	1.49709	1.38148	1.4751	1.19831	1.67772	1.59507	1.66021	1.59446		Palmitoyl-carnitine	0.04961	0.2567
Palmitoyl-carnitine	1.87209	0.331609	1.77148	1.83327	1.77203	1.48296	1.226	1.86095		MTA	-0.02292	0.8093		UDP-glucose	1.47693	1.39243	1.47404	1.17532	1.6494	1.58177	1.63882	1.59607		GTP	-0.12376	0.2466
PEP	1.81491	1.9453	1.91852	1.87183	1.95857	1.97098	1.96681	1.96166		UDP	-0.22964	0.8093		UTP	1.38103	1.19156	1.40328	0.333742	1.60979	1.52539	1.55969	1.59313		Palmitate	0.000726	0.2466
MTA	1.97223	1.94211	2	1.95701	2	2	1.98716	1.9788		GTP	-0.019	0.72		UMP	1.32469	0.827454	1.22788		1.57983	1.32055	1.60142	1.4501
ADP	1.93327	1.90564	1.93242	1.90784	1.98364	1.97798	1.97862	1.96717		Glycerol 3-phosphate	-0.14994	0.7145
Adenosine	1.95171	1.92254	1.94022	1.89494	1.96855	1.82006	1.97937	1.96273		A-acetyl-L-alanine	-0.08742	0.6318
CDP	1.70423	1.79164	1.66947		2	2	1.9631	1.98459		4-aminobutanoate	-0.76863	0.6262
CTP	1.8258	1.79921	1.81409	1.85458	1.96886	1.98004	1.93434	1.94228		NADH	-0.00091	0.6005
Glutathione	0.70357	0.704517	0.567397	0.640408	1.18484	0.783062	0.210019	0.304949		NADP	-0.03501	0.6005
GMP	2	2	2	2	2	2	2	2		NADPH	0.001545	0.6005
L-alanine	1.53282	1.36044	1.51044	1.308	1.66403	1.49258	1.60737	1.42397		SAH	0.00587	0.6005
L-proline	0.212906	0.085476	0.017283	0.148957	0.493425	0.441252	0.405563	0.27827		AKG-PC	-0.22254	0.5559
NAD	1.99931	1.9981	2	1.99929	2	1.9993	2	1.99963		L-ornithine	-0.04499	0.5559
S-formyl-GSH	1.61757	1.50557	1.53748	1.63446	1.58763	1.47058	1.4622	1.53765		Pyruvate	-6.4e-05	0.4081
SN-glycero-3-phosphocholine	1.63422	1.54655	1.57491	1.65958	1.59665	1.50582	1.5014	1.56009		L-hydroxyglutarate	0.020183	0.3768
Propionyl-carnitine	-0.60517	-0.43796	-0.81284		0.327289	0.003713	0.077648	-0.22976		GDP	0.004368	0.3768
Pyruvate	1.21213	1.44274	1.52774	0.749336	1.3708	1.20917	1.41309	1.28531		Palmitoyl-carnitine	0.159819	0.3768
SAH	2	2	2	2	2	2	2	1.97698		AKG	0.170746	0.3737
SAM	2	2	2	2	2	2	2	2		Glutathione	0.146656	0.3163
Uracil	-0.21028	0.128392	-0.33533	-0.68619	0.992702	0.284063	0.592946	-0.21131		Adenosine	-0.00029	0.3151
UDP	1.87303	1.78297	1.42493	1.0631	1.99669	1.98773	1.49065	1.97866		AICAR	-0.30103	1
UDP-N-acetlyglucosamine	1.97329	1.95586	1.9604	1.92411	1.99865	1.99785	1.99483	1.99319		Glucose	0	1
UDP-glucose	1.99894	2	1.99892	2	2	2	2	2		GMP	0	1
UTP	1.78414	1.78088	1.62541	1.48859	1.98213	1.97385	1.9454	1.95279		SAM	0	1
Xanthine	1.58652	1.46707	0.741394	1.29536	1.70974	1.56917	1.24914	1.34586
[truncated: 22 more columns]

## Sheet: Figure S3
A																		B																															C
G6P																		Compound	Condition	M+0_Rep_1	M+0_Rep_2	M+0_Rep_3	M+0_Rep_4	M+1_Rep_1	M+1_Rep_2	M+1_Rep_3	M+1_Rep_4	M+2_Rep_1	M+2_Rep_2	M+2_Rep_3	M+2_Rep_4	M+3_Rep_1	M+3_Rep_2	M+3_Rep_3	M+3_Rep_4	M+4_Rep_1	M+4_Rep_2	M+4_Rep_3	M+4_Rep_4	M+5_Rep_1	M+5_Rep_2	M+5_Rep_3	M+5_Rep_4	M+6_Rep_1	M+6_Rep_2	M+6_Rep_3	M+6_Rep_4		Compound
	Glucose				Palmitate				Glutamine				Not assigned					Citrate	Control	55.54	64.42	69.09	79.23	8.67	7.1	5.52	4.53	23.04	19.46	18.37	11.86	7.06	5.89	4.45	3.46	3.92	2.23	1.79	0.66	1.65	0.9	0.78	0.26	0.13	0	0	0		Citrate
Control	80.157	77.8495	77.7313	80.707									19.843	22.1505	22.2687	19.293		L-aspartate	Control	69.41	76.92	80.82	87.15	10.33	7.8	6.6	4.39	13.77	10.14	8.44	5.33	5.81	4.95	4.02	3.13	0.67	0.19	0.12	0										L-aspartate
Imatinib	41.5184	52.6156	59.9113	31.316									58.4816	47.3844	40.0887	68.684
Malate
	Glucose				Palmitate				Glutamine				Not assigned
Control	9.22416	7.2468	5.73007	4.18415	28.6179	28.8415	31.6574	26.7868	35.0644	29.901	32.1684	32.9827	27.0935	34.0106	30.4441	36.0463
Imatinib	3.61951	5.91059	2.37923	3.25848	31.8199	29.6551	28.1278	20.9039	27.2383	23.018	31.5481	25.2322	37.3224	41.4164	37.9449	50.6054
Aspartate
	Glucose				Palmitate				Glutamine				Not assigned
Control	12.4555	9.48899	7.88087	5.49055	28.8792	32.0814	32.3412	30.0207	34.9601	30.7169	35.8984	34.0911	23.7051	27.7127	23.8795	30.3976
Imatinib	5.78897	6.86879	4.5404	5.32406	32.977	32.0941	33.2177	25.4511	25.8865	22.0939	30.3792	27.7893	35.3475	38.9432	31.8627	41.4355
Citrate
	Glucose				Palmitate				Glutamine				Not assigned
Control	15.8184	12.3078	10.8165	6.97308	33.0848	36.4008	35.9301	32.6227	23.9525	20.701	24.8435	22.3555	27.1443	30.5904	28.41	38.0488
Imatinib	4.90269	5.69193	2.93149	3.4527	35.7929	35.6536	30.1511	23.359	20.3148	16.0594	22.3324	16.2821	38.9896	42.5951	44.585	56.9063
AKG
	Glucose				Palmitate				Glutamine				Not assigned
Control	8.52387	5.15148	3.94471	3.15521	31.222	38.4986	40.6227	44.0657	38.6275	32.5662	39.0103	36.9919	21.6266	23.7837	16.4223	15.7872
Imatinib	2.88145	3.53561	2.061	3.12024	36.1495	37.9885	38.5306	41.3089	32.9909	27.5392	33.3103	22.4533	27.9781	30.9366	26.0981	33.1176
[truncated: 71 more columns]

## Sheet: Figure 4
B						C			D																								E
E-MTAB-2581			E-MTAB-2581			E-MTAB-2581			R-log and mean centered data from metabonalyst																								Malate m+3					Aspartate m+3					Citrate m+3					AKG m+3
Log2(MPC1)			Log2(MPC2)			Log2(PC)			Replicate	M0_1	M0_2	M0_3	M0_4	M0_5	M0_6	M1_1	M1_2	M1_3	M1_4	M1_5	M1_6	M2_1	M2_2	M2_3	M2_5	M2_6	M3_1	M3_2	M3_3	M3_5	M3_6		0	10	20	100		0	10	20	100		0	10	20	100		0	10
Normal	CML		Normal	CML		Normal	CML		Label	M0	M0	M0	M0	M0	M0	M10	M10	M10	M10	M10	M10	M20	M20	M20	M20	M20	M50	M50	M50	M50	M50		3.23	3.14	2.73	1.5		5.42	4.32	3.69	1.48		4.38	3.15	3.29	0.6		1.2	1.18
8.729	9.08643		9.43605	9.56566		6.59905	6.94579		L-HYDROXYGLUTARATE	-0.0243482	-0.0243482	-0.0243482	-0.0243482	-0.0243482	-0.0243482	0.216866	-0.331678	0.0645492	-0.262253	0.0547789	0.0277199	0.248932	0.00892031	-0.0584979	0.0843635	0.0502556	0.0402331	-0.243526	0.236051	0.076631	-0.0672561		9.9	0.7	2.3	1		11.27	6.82	3.71	5.63		10.25	5.99	3.34	1.38		5.2	0.23
8.65358	9.09586		9.26638	9.63286		6.66951	7.00309		s-MALATE	0.104628	0.104628	0.104628	0.104628	0.104628	0.104628	-0.0158558	0.192338	0.138233	-0.332252	0.173438	0.0844531	-0.25247	-0.0520608	0.0798294	0.051527	-0.0523506	-0.496819	-0.0244442	0.0927225	-0.0706422	-0.143414		5.95	2.45	2.69	0.84		7.5	4.78	3.92	0.87		7.69	5.54	5	1.35		2.91	1.19
8.80772	9.40095		9.52871	10.034		6.62296	7.17211		4-AMINOBUTANOATE	0.0577242	0.0577242	0.0577242	0.0577242	0.0577242	0.0577242	0.0369578	-0.245154	0.0970183	0.0092467	-0.0770079	0.211092	-0.00798824	-0.0555166	0.0834935	0.0811363	-0.0401538	-0.113018	-0.341631	0.0126608	-0.0645186	0.0670364		7.51	6.53				10.75	7.69				7.73	8.16				3.84	2.44
8.22207	9.1525		8.89704	10.0563		6.548	7.10899		ACETYL-ASPARTATE (N)	0.0701044	0.0701044	0.0701044	0.0701044	0.0701044	0.0701044	0.0515654	-0.185155	0.115726	0.0102141	0.146549	0.0884143	-0.00395785	-0.0015611	0.0987191	-0.0842081	-0.0231051	-0.0864336	-0.532505	0.0371391	-0.0233686	-0.0286588		0.5	0.19	0	0		4.81	4.82	5.52	1.79		5.02	4.19	3.43	0.45		0.21	0.89
9.08149	9.4552		9.98373	10.2615		7.04095	7.04843		ACETYL-CARNITINE	0.117556	0.117556	0.117556	0.117556	0.117556	0.117556	0.13618	-0.33787	0.200184	0.0906395	0.167244	0.194818	0.129041	-0.155372	0.144889	0.0880927	0.201287	-0.0682412	-0.880304	-0.245991	-0.26924	-0.100692		0.58	1.47	0.95	0		5.54	4.59	4.59	2.13		5.56	4.05	2.6	0.49		0.21	0.23
9.47603	9.90355		9.86705	10.4877		6.61974	6.95404		ACETYLCHOLINE	0.149209	0.149209	0.149209	0.149209	0.149209	0.149209	0.128973	-0.269693	0.222453	0.00335206	0.060492	0.117682	0.0891392	-0.0992712	0.253881	-0.0727378	0.0448194	-0.19411	-0.442425	0.0261205	-0.397001	-0.366926
									ADENOSINE 5'-MONOPHOSPHATE	0.180101	0.180101	0.180101	0.180101	0.180101	0.180101	0.045665	-0.494453	0.0518265	0.0348541	0.263343	0.163527	-0.128889	-0.34016	0.126285	0.17104	0.154404	-0.333537	-1.1434	0.196997	0.137742	0.0141517
									AKG	0.0759669	0.0759669	0.0759669	0.0759669	0.0759669	0.0759669	0.0769395	-0.460206	0.0773028	-0.00812821	0.177836	0.0599495	-0.00768652	0.327326	0.129656	0.123379	0.135167	-0.176321	-0.668131	0.0204438	-0.163974	-0.0993553
									ATP	0.166333	0.166333	0.166333	0.166333	0.166333	0.166333	0.162591	-0.536561	0.203809	-0.0055714	0.225055	0.150239	0.106322	-0.384922	0.345518	0.0469555	0.0362397	-0.0996644	-0.8602	-0.0362392	-0.1878	-0.163768
									BETAINE	0.147343	0.147343	0.147343	0.147343	0.147343	0.147343	0.0778893	-0.566355	0.198269	-0.050035	0.214424	0.197781	-0.166606	-0.456562	0.179579	0.304984	0.228403	-0.103416	-0.836711	-0.0876899	-0.020811	0.00279625
									CHOLINE	0.0865403	0.0865403	0.0865403	0.0865403	0.0865403	0.0865403	0.0447099	-0.474774	0.208174	-0.198316	0.0746879	0.061141	-0.107785	-0.382335	0.206197	0.0792945	0.0601248	-0.0637607	-0.632012	0.363219	0.105091	0.137102
									CITRATE	0.24958	0.24958	0.24958	0.24958	0.24958	0.24958	0.133066	-0.481115	0.0773217	-0.107978	0.147418	0.100771	-0.0395274	-0.229618	0.125204	0.241151	0.200529	-0.100234	-0.718416	-0.502352	-0.289944	-0.053754
									CITRULLINE	-0.0182466	-0.0182466	-0.0182466	-0.0182466	-0.0182466	-0.0182466	0.0702457	-0.36693	-0.0113262	-0.134192	-0.0437509	0.126945	-0.233598	-0.161694	-0.0353814	0.409841	0.315979	-0.0705573	-0.116065	0.131312	0.16421	0.0644417
									CREATINE	0.0289407	0.0289407	0.0289407	0.0289407	0.0289407	0.0289407	-0.0121482	-0.465245	0.118135	-0.103411	0.120618	0.166469	-0.186835	0.0788512	0.146882	0.233104	0.184244	-0.139553	-0.567021	0.143868	0.0484383	0.0599588
									CYTIDINE 5'-DIPHOSPHOCHOLINE	0.0795996	0.0795996	0.0795996	0.0795996	0.0795996	0.0795996	0.0818946	-0.374126	0.136331	-0.150514	0.133791	0.0164324	-0.00902245	-0.3372	0.126494	-0.191647	-0.138159	-0.0532006	-0.829269	0.589143	0.470808	0.0506453
									D-(-)-FRUCTOSE	0.0551235	0.0551235	0.0551235	0.0551235	0.0551235	0.0551235	0.0847349	-0.364022	0.0841309	0.0111232	0.163663	0.0828965	0.0349661	-0.148858	0.138475	0.0175576	0.0116419	-0.0950641	-0.511437	0.136646	0.0239093	-0.0011049
									D-(+)-GLUCOSAMINE	0.12939	0.12939	0.12939	0.12939	0.12939	0.12939	0.0306303	-0.454822	0.0116744	-0.0011932	0.250499	0.121548	0.034067	-0.309049	0.0742379	0.477625	0.025155	-0.0553839	-0.803598	-0.219183	0.0970128	-0.055561
									DIHYDROXYACETONE PHOSPHATE (DHAP)	0.0535576	0.0535576	0.0535576	0.0535576	0.0535576	0.0535576	-0.015066	-0.524478	-0.156528	-0.176971	0.146769	0.16852	-0.106412	-0.280203	-0.118694	0.0558358	0.302764	0.0232535	-0.263773	0.106207	0.0474778	0.469953
									FORMYL-L-METHIONYL	0.175084	0.175084	0.175084	0.175084	0.175084	0.175084	0.257264	-0.803272	0.183662	-0.104309	0.300476	0.0816401	0.135536	0.361573	0.0890605	0.127392	0.113745	-0.0324303	-0.803272	-0.0991225	-0.803272	-0.0551788
									GLUTAMATE	0.102616	0.102616	0.102616	0.102616	0.102616	0.102616	0.100827	-0.262003	0.119083	0.0148889	0.145909	0.101818	0.0327547	-0.0502868	0.119951	0.0250808	0.0620044	-0.0964174	-0.608014	0.00275874	-0.146482	-0.177565
									GLUTAMINE	0.0731218	0.0731218	0.0731218	0.0731218	0.0731218	0.0731218	0.0639487	-0.462106	0.13095	-0.00355475	0.232518	0.027322	-0.069172	-0.233865	0.164953	0.367656	0.0248353	-0.00867183	-0.774557	0.19513	0.0898886	-0.184005
									GLYCEROL 3-PHOSPHATE	-0.0305758	-0.0305758	-0.0305758	-0.0305758	-0.0305758	-0.0305758	0.00560859	-0.765064	0.0853642	-0.126722	0.184977	0.0977841	0.0360624	-0.549326	0.0488841	0.339046	0.202566	0.320386	-0.781189	0.32137	0.307491	0.456214
									GSSG	0.10811	0.10811	0.10811	0.10811	0.10811	0.10811	-0.0653106	-0.869938	0.036202	-0.163314	-0.0204909	0.230164	-0.0309468	-0.510627	0.12625	0.807552	0.43295	0.0489276	-1.08896	-0.263014	0.506352	0.175546
									GUANIDINOACETATE	0.108689	0.108689	0.108689	0.108689	0.108689	0.108689	0.0431358	-0.515482	0.177129	-0.900376	-0.0105487	0.141762	-0.0435245	0.387447	0.256389	0.00233066	0.287239	-0.00168033	-0.203143	0.331353	-0.415304	-0.18886
									GUANOSINE 5'-DIPHOSPHATE	-0.512296	-0.512296	0.702379	-0.512296	-0.512296	0.702379	-0.512296	-0.512296	1.39771	-0.512296	-0.512296	0.474245	-0.512296	-0.512296	1.44026	-0.512296	0.340553	-0.512296	-0.512296	1.92796	-0.512296	0.186654
									HYPOXANTHINE	-0.0189037	-0.0189037	-0.0189037	-0.0189037	-0.0189037	-0.0189037	0.0170872	-0.43495	-0.0402765	0.0104963	0.137534	0.13102	-0.267187	-0.299518	-0.176895	0.505309	0.341844	0.134142	-0.13557	0.163447	-0.0854111	0.11235
									L-2-PHOSPHOGLYCERIC ACID	0.199489	0.199489	0.199489	0.199489	0.199489	0.199489	0.164732	-0.739828	0.209725	0.097458	0.0695174	0.278986	0.103845	-0.241206	0.230417	-0.0259348	0.219977	-0.140582	-0.731802	-0.183141	-0.334144	-0.17495
									L-ASPARTATE	0.109908	0.109908	0.109908	0.109908	0.109908	0.109908	0.121321	-0.246893	0.225065	0.161503	0.0667252	0.0169184	0.0336378	0.00377662	0.292353	-0.159834	-0.0866075	-0.304897	-0.688383	0.0452433	0.00741846	-0.146794
									L-CARNITINE	-0.0353328	-0.0353328	-0.0353328	-0.0353328	-0.0353328	-0.0353328	-0.0761289	-0.564066	0.239209	-0.116547	0.215615	-0.0310688	-0.29057	-0.406956	0.217223	0.719639	0.193674	-0.124005	-0.580792	0.276213	0.409383	0.131175
									L-CYSTEIC ACID	0.0828525	0.0828525	0.0828525	0.0828525	0.0828525	0.0828525	0.0767644	-0.437276	0.211939	0.0336724	0.123553	0.109855	-0.033292	-0.295302	0.221667	0.0842014	0.10318	-0.169249	-0.641639	0.0211546	0.0237745	0.0698808
									L-ORNITHINE	-0.0512775	-0.0512775	-0.0512775	-0.0512775	-0.0512775	-0.0512775	-0.0476827	-0.368534	0.207465	-0.134288	-0.0651017	0.190242	-0.342787	0.155243	0.19579	0.233348	0.384956	-0.1027	-0.184309	0.225936	-0.0308062	-0.00910717
									L-SERINE	0.0111252	0.0111252	0.0111252	0.0111252	0.0111252	0.0111252	0.110179	-0.288698	0.071058	-0.0605523	-0.0069247	0.121355	-0.180587	-0.155378	0.0561023	0.107046	0.262108	-0.0343669	-0.152957	0.197508	-0.00208864	-0.110557
									L-VALINE	-0.00348991	-0.00348991	-0.00348991	-0.00348991	-0.00348991	-0.00348991	0.0132724	-0.283224	0.202078	-0.581928	-0.00424331	0.0672683	-0.413818	0.478741	0.232082	0.0818581	0.08386	-0.0788159	-0.0556517	0.280516	-0.211688	0.210632
									LACTATE	0.0370054	0.0370054	0.0370054	0.0370054	0.0370054	0.0370054	-0.00245439	-0.704582	0.306407	-0.16823	0.237944	0.206975	-0.262847	-0.548662	0.230148	0.465345	0.321962	-0.10847	-0.533466	0.0820343	-0.00284117	0.258705
									N3 N4-DIMETHYL-L-ARGININE	0.0356356	0.0356356	0.0356356	0.0356356	0.0356356	0.0356356	0.0312225	-0.365198	0.0102232	-0.166938	0.00433005	0.0689882	-0.112768	0.769231	0.0404316	-0.112114	0.0928752	-0.140612	-0.231029	0.0888944	-0.0886388	-0.102712
									OROTIDINE	0.340485	0.340485	0.340485	0.340485	0.340485	0.340485	0.389294	-0.822683	0.257826	0.0843616	0.365984	0.441692	0.0610866	-0.553894	0.267169	-0.348251	0.0166295	-0.214606	-1.73767	-0.545884	-0.05652	0.352552
									PANTOTHENIC ACID	0.0190797	0.0190797	0.0190797	0.0190797	0.0190797	0.0190797	0.0452116	-0.630568	0.138309	-0.0481556	0.237017	0.132895	-0.0560821	-0.245828	0.169264	0.131271	0.0159761	-0.018123	-0.560386	0.105605	0.272807	0.196308
									PHOSPHOENOLPYRUVATE (PEP)	0.0798831	0.0798831	0.0798831	0.0798831	0.0798831	0.0798831	0.1916	-0.503402	0.0356964	0.115787	0.0667875	0.165173	0.134125	-0.210146	0.179954	-0.0888946	0.279338	-0.0347594	-0.477462	-0.197709	-0.227903	0.0925175
									ADENOSINE 5'-DIPHOSPHATE	0.144279	0.144279	0.144279	0.144279	0.144279	0.144279	0.162658	-0.425597	0.1515	0.0249748	0.168005	0.14434	0.0761661	-0.267692	0.174994	0.0798489	0.0504412	-0.137253	-0.916156	0.0373839	-0.111355	-0.077933
									ADENOSINE	0.514775	0.514775	0.514775	0.514775	0.514775	0.514775	0.383238	-0.516567	0.245259	0.381026	0.573842	-0.013264	0.479961	-0.37512	-0.0399921	-1.21533	-0.262937	-0.340271	-1.21533	-0.328043	0.370202	-1.21533
									CARNOSINE	-0.0285439	-0.0285439	-0.0285439	-0.0285439	-0.0285439	-0.0285439	-0.130582	-0.586203	0.153857	-0.0955255	-0.00180445	0.274772	-0.408966	-0.106709	-0.0449511	0.754035	0.515799	-0.16264	-0.412691	-0.0119127	0.00885147	0.425934
									CREATINE PHOSPHATE	0.661483	-1.0371	0.661483	0.661483	0.661483	0.661483	1.10115	-1.0371	0.745142	0.490743	0.21473	0.610826	0.299515	-1.0371	0.715372	-1.0371	0.378689	-0.265578	-1.0371	-1.0371	-1.0371	-0.33831
									CREATININE	0.0112926	0.0112926	0.0112926	0.0112926	0.0112926	0.0112926	-0.111118	-0.516227	0.249226	-0.0519749	0.113566	0.0209743	-0.367597	0.329309	0.118721	0.576642	0.177037	-0.17212	-0.460836	-0.0985935	0.0506997	0.0745344
									CYTIDINE	0.265243	0.265243	0.265243	0.265243	0.265243	0.265243	0.220979	-0.358914	-0.0562558	0.110548	0.450771	0.191968	0.156687	0.229505	-0.067602	0.000918087	-0.159475	-0.0663226	-0.195409	-0.162022	-0.95054	-0.936295
									D-PANTOTHENIC ACID	0.0232051	0.0232051	0.0232051	0.0232051	0.0232051	0.0232051	0.0567838	-0.437374	0.0208326	-0.124579	0.103628	0.0606197	0.108789	-0.0218938	0.0172092	0.0187697	-0.0236044	0.0668812	-0.365778	0.0404104	0.203029	0.137047
									GLUTATHIONE	0.220155	0.220155	0.220155	0.220155	0.220155	0.220155	0.184278	-0.240391	0.184107	0.124024	0.15679	0.125113	0.110799	-0.154842	0.211026	-0.685851	-0.0166573	0.0303547	-0.599526	0.0673422	-0.613723	-0.203775
									HISTAMINE	0.218741	0.218741	0.218741	0.218741	0.218741	0.218741	0.158132	-0.574164	0.214035	-0.0927114	0.397851	0.223923	-0.00371981	-0.466285	0.125069	0.0958961	0.0326306	-0.160879	-0.930065	-0.115407	-0.0652772	-0.151476
									INOSINE	0.419093	-1.24558	0.419093	0.419093	0.419093	0.419093	0.51711	-1.24558	0.415507	0.421567	0.744932	0.601209	0.448653	-1.24558	0.542859	0.147522	0.675236	0.159681	-1.24558	0.00489347	-1.24558	-0.54676
									L-ALANINE	0.134521	0.134521	0.134521	0.134521	0.134521	0.134521	0.055368	-0.452719	0.112414	-0.0341097	0.140728	0.0977777	-0.0994643	-0.319447	0.0968379	0.253939	0.121069	-0.0725704	-0.692051	0.0550608	0.0348816	-0.104837
									L-ARGININE	-0.0280136	-0.0280136	-0.0280136	-0.0280136	-0.0280136	-0.0280136	-0.0877695	-0.305438	0.0757991	-0.0302026	0.0160507	-0.0195246	-0.258867	1.06499	0.156596	0.0773213	-0.0183059	-0.123379	-0.0471542	0.157288	-0.244657	-0.244665
									L-ASPARAGINE	0.0714575	0.0714575	0.0714575	0.0714575	0.0714575	0.0714575	0.0537888	-0.402864	0.14906	-0.0595356	0.118096	0.0232815	-0.0547362	-0.0718112	0.189531	0.213605	0.0554564	-0.0296172	-0.576404	0.285174	-0.059146	-0.262622
									L-CYSTATHIONINE	0.336624	0.336624	0.336624	0.336624	-0.790082	0.336624	0.556874	-0.790082	0.0575594	0.00308571	-0.790082	0.493889	0.289953	0.0677213	0.173357	-0.790082	-0.0911251	0.821911	-0.790082	0.466168	-0.790082	0.217977
									L-CYSTINE	-0.055852	-0.055852	-0.055852	-0.055852	-0.055852	-0.055852	-0.0856185	-0.791986	0.0810968	-0.167745	-0.00694804	-0.0659613	-0.43829	1.38544	-0.204824	0.416378	-0.0451368	-0.0252435	0.121733	0.203363	-0.0395672	-0.00157609
									L-HISTIDINE	0.0422316	0.0422316	0.0422316	0.0422316	0.0422316	0.0422316	-0.260158	-0.365229	-0.0434408	-0.106488	0.0500592	0.0786979	-0.26819	0.0278051	0.240834	0.263969	0.235163	-0.0334509	-0.011378	0.258654	-0.0520985	-0.268139
									L-LYSINE	0.0322397	0.0322397	0.0322397	0.0322397	0.0322397	0.0322397	-0.0217279	-0.384602	0.154093	-0.114634	0.0762754	0.0929131	-0.220055	0.170734	0.17838	0.166217	0.0822923	-0.0764076	-0.24063	0.238484	-0.168447	-0.126323
									L-METHIONINE	-0.0286612	-0.0286612	-0.0286612	-0.0286612	-0.0286612	-0.0286612	-0.0608954	-0.396424	0.120064	-0.176285	-0.0955567	-0.0225433	-0.263156	0.765098	0.0619772	0.284213	0.147762	-0.0708311	-0.344068	0.316916	-0.174915	0.0806112
									L-PHENYLALANINE	-0.026063	-0.026063	-0.026063	-0.026063	-0.026063	-0.026063	-0.102449	-0.437698	0.181451	-0.114417	0.148387	0.00167573	-0.294297	0.18458	0.11795	0.560392	0.132356	-0.0933222	-0.445663	0.235184	0.157861	-0.0756132
									L-PROLINE	0.129926	0.129926	0.129926	0.129926	0.129926	0.129926	0.0396341	-0.525296	0.225902	-0.100301	0.166747	0.190142	-0.109977	-0.32884	0.233189	0.0447341	0.137493	-0.115477	-0.688737	0.164546	-0.0705828	-0.0427289
									L-THREONINE	0.0710414	0.0710414	0.0710414	0.0710414	0.0710414	0.0710414	0.022838	-0.5418	0.0501085	-0.0250826	0.153973	0.168845	-0.104314	-0.108198	0.110485	0.380338	0.122294	-0.0505402	-0.724424	0.0773797	0.0460499	-0.00420144
									L-TRYPTOPHAN	0.0434721	0.0434721	0.0434721	0.0434721	0.0434721	0.0434721	-0.0343955	-0.544106	0.0371245	-0.0749172	0.236308	0.0145036	-0.247044	-0.190388	-0.0175439	0.583094	0.16664	-0.0479406	-0.541284	0.188395	0.138719	0.0720022
									L-TYROSINE	-0.0167888	-0.0167888	-0.0167888	-0.0167888	-0.0167888	-0.0167888	-0.0266917	-0.51967	0.185127	-0.0752118	-0.0591311	0.117116	-0.314586	0.271842	0.141661	0.320154	0.28114	-0.110417	-0.379459	0.264761	-0.0260461	0.0301446
									NAD	0.104025	0.104025	0.104025	0.104025	0.104025	0.104025	0.0953178	-0.400167	0.191244	0.0561008	0.181989	0.146538	0.101934	-0.356246	0.224301	0.0124023	0.0163806	-0.00176615	-0.788504	0.0394336	-0.112783	-0.0303258
									NICOTINAMIDE	0.0883732	0.0883732	0.0883732	0.0883732	0.0883732	0.0883732	0.0134896	-0.396705	-0.172106	-0.186775	0.237916	-0.176636	-0.18173	0.0647912	-0.268733	0.389533	-0.0782592	-0.0397959	0.0998741	-0.30234	0.623384	-0.156147
									PHOSPHOCHOLINE	-0.0300878	-0.0300878	-0.0300878	-0.0300878	-0.0300878	-0.0300878	0.0928173	-0.0861359	0.152908	0.167379	0.132926	0.0924864	0.0931373	0.112838	0.267849	0.144825	0.0984401	-0.180384	-0.451327	-0.198066	-0.033089	-0.226077
									SN-GLYCERO-3-PHOSPHOCHOLINE	0.23557	0.23557	0.23557	0.23557	0.23557	0.23557	0.189023	-0.32262	0.247977	0.0664327	0.17925	0.221517	0.0865781	-0.133042	0.253247	-0.0135437	0.115087	-0.281688	-0.789558	-0.158594	-0.620422	-0.453063
									PROPIONYL-CARNITINE	0.1026	0.1026	0.1026	0.1026	0.1026	0.1026	0.0309859	-0.33139	0.189783	0.0804776	0.0384142	0.0642448	0.00705882	-0.258424	0.226161	0.0767409	0.064829	-0.120837	-0.796181	0.025242	0.0227365	0.0645592
									PYRUVATE	-0.0200763	-0.0200763	-0.0200763	-0.0200763	-0.0200763	-0.0200763	-0.0829383	-0.627375	0.47785	-0.019477	0.238033	0.112703	-0.413912	-1.32632	0.317005	0.961556	0.611457	-0.337929	-0.209699	0.0392734	0.0567098	0.323516
									S-ADENOSYL-L-HOMOCYSTEINE	0.375614	0.375614	0.375614	0.375614	0.375614	0.375614	0.286714	-0.792514	0.29727	0.584256	0.272216	0.462055	0.201481	0.251738	0.181214	-0.289541	0.314694	-0.186797	-1.49109	-0.390716	-1.49109	-0.46357
									S-ADENOSYL-L-METHIONINE (SAM)	0.124427	0.124427	0.124427	0.124427	0.124427	0.124427	0.0907094	-0.903554	0.114503	0.0027776	0.317286	-0.103492	0.0387866	-0.884337	0.145217	-0.030571	-0.199334	0.150409	-1.60232	0.820829	0.818087	0.478439
									TAURINE	0.0588295	0.0588295	0.0588295	0.0588295	0.0588295	0.0588295	0.0511995	-0.271161	0.127647	-0.0036172	0.13802	0.100295	0.00441895	-0.195918	0.118041	0.0698175	0.0719911	-0.103716	-0.500707	0.0266173	-0.00368474	0.0177792
									URACIL	0.214683	0.214683	0.214683	0.214683	0.214683	0.214683	0.0677786	-0.87453	0.317823	0.165842	-0.0299531	0.314624	-0.0791141	-0.168963	0.327015	0.115916	0.304518	-0.452333	-0.945658	-0.785328	0.080476	0.353788
									URATE	-0.0265785	-0.0265785	-0.0265785	-0.0265785	-0.0265785	-0.0265785	0.0333625	-0.527812	0.32873	-0.0544771	0.189197	0.175348	-0.313396	-0.335322	0.140395	-0.418202	0.553626	-0.0291839	-0.352554	-0.0127642	0.349415	0.43311
									URIDINE 5'-DIPHOSPHATE	0.199562	0.199562	0.199562	0.199562	0.199562	0.199562	0.304428	-0.698688	0.12646	-0.181354	0.227601	0.322196	0.183188	-0.244324	0.0840436	0.0647188	0.197047	-0.142448	-1.39754	-0.0511627	0.0109253	-0.00245548
									URIDINE 5'-DIPHOSPHOGLUCOSE	0.262166	0.262166	0.262166	0.262166	0.262166	0.262166	0.200453	-0.476763	0.256865	0.0212683	0.276436	0.199148	0.103417	-0.430841	0.259911	0.105228	0.114141	-0.15314	-0.968216	-0.418805	-0.405065	-0.25703
[truncated: 63 more columns]

## Sheet: Figure S4
A																								B																								C
Compound	Condition	M+0_Rep1	M+0_Rep2	M+0_Rep3	M+1_Rep1	M+1_Rep2	M+1_Rep3	M+2_Rep1	M+2_Rep2	M+2_Rep3	M+3_Rep1	M+3_Rep2	M+3_Rep3	M+4_Rep1	M+4_Rep2	M+4_Rep3	M+5_Rep1	M+5_Rep2	M+5_Rep3	M+6_Rep1	M+6_Rep2	M+6_Rep3		Compound	Condition	M+0_Rep1	M+0_Rep2	M+0_Rep3	M+1_Rep1	M+1_Rep2	M+1_Rep3	M+2_Rep1	M+2_Rep2	M+2_Rep3	M+3_Rep1	M+3_Rep2	M+3_Rep3	M+4_Rep1	M+4_Rep2	M+4_Rep3	M+5_Rep1	M+5_Rep2	M+5_Rep3	M+6_Rep1	M+6_Rep2	M+6_Rep3		Compound	CondOrder
L-aspartate	UT	36.31	32.87	31.7	1.15	1.27	1.34	14.27	15.13	15.27	24.03	25.86	26.27	24.24	24.87	25.41								L-aspartate	UT	47.45	48.31	48.2	1.29	1.23	1.12	20.91	20.52	21.05	17.74	17.55	17.51	12.6	12.39	12.12								L-ASPARATE	1
L-aspartate	10UM	74.68	75.33	76.07	3.37	3.24	3.06	11.79	11.39	11.15	9.13	9.09	8.81	1.03	0.95	0.91								L-aspartate	10UM	55.19	52.46	56.4	1.52	1.65	1.7	20.12	20.54	18.82	14.81	16	14.77	8.36	9.34	8.32								L-ASPARATE	2
L-aspartate	50UM	84.82	85.74	85.12	1.47	1.31	1.41	5.14	4.72	4.92	8.35	8.02	8.34	0.23	0.22	0.22								L-aspartate	50UM	75.05	75.07	74.91	1.6	1.66	1.7	9.76	9.53	9.61	11.8	11.97	11.98	1.8	1.76	1.81								L-ASPARATE	3
L-aspartate	100UM	84.66	85.67	84.87	1.5	1.3	1.38	6.24	5.71	6.1	7.23	7.03	7.3	0.38	0.29	0.35								L-aspartate	100UM	80.76	80.78	81.68	0.71	0.73	0.78	2.71	2.8	2.55	15.48	15.33	14.69	0.34	0.36	0.29								L-ASPARATE	4
S-MALATE	UT	31.18	29.5	26.15	0.31	0.83	1.09	14.75	14.97	16.05	24.82	26.07	27.07	28.93	28.63	29.64								S-MALATE	UT	46.17	45.9	46.06	1.34	1.34	1.31	21.11	20.93	20.8	18.44	18.71	18.5	12.94	13.13	13.32								S-MALATE	1
S-MALATE	10UM	75.53	76.04	77.68	2.75	2.88	2.51	11.64	11.79	10.55	9.18	8.47	8.98	0.9	0.82	0.28								S-MALATE	10UM	53.31	51.85	52.53	1.96	1.74	1.71	20.32	20.84	20.59	15.59	16.03	16.04	8.82	9.53	9.13								S-MALATE	2
S-MALATE	50UM	85.91	86.46	85.73	0.96	0.62	1.07	4.65	4.26	4.31	8.34	8.58	8.85	0.15	0.07	0.04								S-MALATE	50UM	78.15	78.14	78.48	1.59	1.62	1.54	6.67	6.43	6.34	12.19	12.44	12.24	1.4	1.38	1.41								S-MALATE	3
S-MALATE	100UM	85.04	86.16	84.34	1.1	1.04	1.16	5.88	5.32	6.1	7.92	7.36	8.14	0.06	0.13	0.27								S-MALATE	100UM	81.4	81.09	81.12	0.81	0.81	0.85	1.94	2.18	2.09	15.85	15.64	15.71	0.02	0.27	0.24								S-MALATE	4
AKG	UT	21.97	22.33	21.9	0.06	0.31	0.22	17.31	17.17	17.93	8.98	9.08	8.55	19.2	20.07	20.96	32.48	31.04	30.44					AKG	UT	42.73	42.31	42.92	0.17	0.21	0.06	23.04	23.52	22.93	6.44	6.61	6.65	13.58	13.3	13.42	14.05	14.04	14.03					AKG	1
AKG	10UM	72.51	73.7	76.42	1.24	1.16	0.98	18.69	17.6	16.47	2.91	2.68	2.4	2.59	2.85	2.18	2.06	2	1.56					AKG	10UM	49.38	48.33	48.53	0.49	0.55	0.46	23.38	23.62	23.61	6.05	6.08	6.22	11.01	11.05	10.95	9.68	10.37	10.23					AKG	2
AKG	50UM	89.62	90.33	90.19	0.66	0.77	0.1	8.41	7.96	8.7	0.92	0.94	0.75	0	0	0.26	0.39	0	0					AKG	50UM	78.65	78.78	78.24	0.49	0.52	0.4	13.24	13.31	13.87	1.93	1.92	2.02	2.97	2.88	2.99	2.72	2.59	2.48					AKG	3
AKG	100UM	87.54	88.81	89.26	0.95	0.88	0.14	10.45	9.79	9.22	0.5	0.15	0.85	0	0.37	0	0.57	0	0.54					AKG	100UM	92.65	92.01	92.18	0	0	0.06	5.02	5.58	5.53	0.41	0.48	0.52	0.87	0.88	0.73	1.05	1.05	0.97					AKG	4
Citrate	UT	4.11	3.75	3.58	0.9	0.41	0.67	20.79	21.48	19.91	4.19	4.5	3.99	17.52	17.47	16.27	28.02	28.49	30.23	24.47	23.88	25.35		Citrate	UT	3.61	3.68	3.33	0.55	0.62	0.56	39.82	39.73	39.88	2.63	2.81	2.69	20.26	20.54	20.85	19.72	19.54	19.52	13.42	13.07	13.16		CITRATE	1
Citrate	10UM	43.64	42.82	44.8	4.29	4.59	3.99	35.69	36.71	34.26	4.2	4.74	4.51	6.57	5.92	6.18	4.95	4.66	5.21	0.66	0.57	1.05		Citrate	10UM	4.77	5.53	5.48	0.98	0.85	1.04	44.74	43.6	43.85	3.52	3.35	3.6	19.91	20.22	19.94	16.56	16.96	16.54	9.52	9.5	9.55		CITRATE	2
Citrate	50UM	94.01	76.76	78.06	0.94	2.1	2.18	3.53	15.32	12.7	0.86	2.5	2.64	0.32	1.21	1.61	0.34	1.98	2.01	0	0.13	0.8		Citrate	50UM	10.7	9.89	8.98	1.56	1.47	1.34	59.29	60.36	60.57	3.28	3.18	3.69	12.06	12.18	11.97	10.61	10.53	10.85	2.5	2.4	2.6		CITRATE	3
Citrate	100UM	79.88	84.17	50.57	3.12	2.35	9.11	11.76	9.74	22.61	1.55	1.34	3.01	1.64	1.16	4.16	1.89	1.25	7.45	0.16	0	3.09		Citrate	100UM	13.67	14.72	15.78	0.85	1.68	1.3	65.36	63.5	62.2	2.23	2.68	2.63	6.74	6.79	6.56	9.45	9.29	9.72	1.7	1.35	1.81		CITRATE	4
[truncated: 76 more columns]

## Sheet: Figure 5
A							B														C																					D
																																										AV-7AAD- %
							time	sg-CTRL				sg-PC1				sg-PC3					Compound	Condition	M+0_Rep1	M+0_Rep2	M+0_Rep3	M+1_Rep1	M+1_Rep2	M+1_Rep3	M+2_Rep1	M+2_Rep2	M+2_Rep3	M+3_Rep1	M+3_Rep2	M+3_Rep3	M+4_Rep1	M+4_Rep2	M+4_Rep3	M+5_Rep1	M+5_Rep2	M+5_Rep3		EXP#	sg-CTRL	sg-PC1	sg-PC3		sg-CTRL	sg-PC1	sg-PC3
							0h	0.545	0.5505	0.558	0.5855	0.49	0.537	0.5255	0.5105	0.43	0.571	0.5425	0.5565		AKG	sg-CTRL	31.76	33.39	33.56	0.45	0.59	0.43	24.05	23.4	24.14	9.97	9.69	9.14	15.74	15.16	15.36	18.04	17.76	17.36		1	96.2	95.5	95		43.9	15.1	26.9
							24h	1.865	1.0085	1.135	0.9665	1.73	0.9455	1.24	1.18	1.425	0.9895	0.984	1.0385		AKG	sg-PC1	41.96	44.19	44.83	0.04	0	0	29.01	27.77	28.63	7.75	8.09	7.66	11.84	11.58	11.76	9.41	8.37	7.12		2	96.7	96.3	96.4		46.2	17	31.5
							48h	3.185	2.17	2.69	2.275	2.795	1.93	2.645	2.715	2.61	2.5	2.295	2.06		AKG	sg-PC3	47.41	46.51	49.27				25.74	27.11	25.73	7.28	6.4	7.05	10.29	10.58	9.26	9.27	9.4	8.69		3	90.1	92	89.2		23	2.45	10.1
							72h	6.81	6.545	4.875	5.355	7.085	6.68	5.095	5.21	6.54	6.78	5.07	4.46		Glutamate	sg-CTRL	36.18	38.74	39.95	0.97	0.76	0.83	24.02	23.58	23.67	9.29	8.76	8.68	15.42	14.6	13.61	14.12	13.56	13.26		4	91.5	92.5	90.2		12.1	2.03	14.7
																					Glutamate	sg-PC1	41.89	44.2	43.99	1.14	0.93	1.31	27.28	26.87	27.19	8.93	8.21	8.23	13.43	13.09	12.3	7.33	6.7	6.98
																					Glutamate	sg-PC3	50.41	49.47	52.16	0.67	0.71	0.86	23.72	24.37	22.66	6.92	7.3	6.92	11.1	10.66	10.41	7.18	7.5	6.99		Normalised to sg-CTRL					Normalised to sg-CTRL
																																										EXP#	sg-CTRL	sg-PC1	sg-PC3		sg-CTRL	sg-PC1	sg-PC3
																																										1	100	100.733	101.263		100	34.3964	61.2756
																																										2	100	100.415	100.311		100	36.7965	68.1818
																																										3	100	97.9348	101.009		100	10.6522	43.913
																																										4	100	98.9189	101.441		100	16.7769	121.488

## Sheet: Figure S5
B																		C						D														E									F
Compound	Condition	M+0_Rep1	M+0_Rep2	M+0_Rep3	M+1_Rep1	M+1_Rep2	M+1_Rep3	M+2_Rep1	M+2_Rep2	M+2_Rep3	M+3_Rep1	M+3_Rep2	M+3_Rep3	M+4_Rep1	M+4_Rep2	M+4_Rep3								time	sg-CTRL				sg-PC1				sg-PC3					AV-7AAD- %									Counts
S-malate	sg-CTRL	35.93	37.62	39.46	2.66	2.47	2.46	23.36	23.71	23.25	21.28	20.04	19.22	16.78	16.16	15.61								0h	0.5	0.5	0.5	0.5	0.5	0.5	0.5	0.5	0.5	0.5	0.5	0.5		EXP#	sg-CTRL	sg-PC1	sg-PC3		sg-CTRL	sg-PC1	sg-PC3		sg-CTRL	sg-PC1	sg-PC3
S-malate	sg-PC1	42.55	43.56	44.55	2.96	2.73	2.87	26.12	25.93	25.74	18.76	18.32	17.96	9.61	9.46	8.88								24h	0.7	1.64286	1.3		0.9	1.5	1		0.6	1.42857	1.2			1	85	84.3	82.7		17.4	18.3	22.3		279	290	278
S-malate	sg-PC3	56.08	56.92	59.34	1.97	2.02	1.76	22.58	22.11	21.56	13.05	12.67	11.63	6.32	6.28	5.71								48h	1.2	3	2.3		1.4	2.42857	2.3		1.6	3.14286	2.8			2	92.7	93.2	91.4		52.2	56.5	55		310	284.5	264
L-aspartate	sg-CTRL	41.23	43.36	44.77	2.46	2.18	2.11	23.65	23.36	23.25	19.54	18.46	17.72	13.12	12.65	12.15								72h	4	6.14286	3.8	3	4.5	5.28571	4	3.1	4.4	5.78571	4	2.9		3	84.1	88.9	88.7		21.5	31.4	29.8		265.5	181.5	163
L-aspartate	sg-PC1	44.57	46	46.58	2.78	2.72	2.6	26.25	25.51	25.22	17.95	17.41	17.37	8.44	8.36	8.23																						4	87.8	87.2	87		26.9	23.6	20.4		261.5	260	313.5
L-aspartate	sg-PC3	62.55	63.77	64.63	1.58	1.67	1.55	20.4	19.61	19.57	10.67	10.17	9.78	4.8	4.78	4.47
																																						Normalised to sg-CTRL					Normalised to sg-CTRL				Normalised to sg-CTRL
																																						EXP#	sg-CTRL	sg-PC1	sg-PC3		sg-CTRL	sg-PC1	sg-PC3		sg-CTRL	sg-PC1	sg-PC3
																																						1	100	99.1765	97.2941		100	105.172	128.161		100	103.943	99.6416
																																						2	100	100.539	98.5976		100	108.237	105.364		100	91.7742	85.1613
																																						3	100	105.707	105.47		100	146.047	138.605		100	68.3616	61.3936
																																						4	100	99.3166	99.0888		100	87.7323	75.8364		100	99.4264	119.885

[truncated: 2 more sheets: Figure 6, Figure S6]
